# Supplementary material for: Efficient generation of marmoset primordial germ cell-like cells using induced pluripotent stem cells
Source: eLife. 2023 Jan 31;12:e82263. doi: 10.7554/eLife.82263 (PMC9937652; doi:10.7554/eLife.82263)
Supplement: Figure 1—figure supplement 1—source data 1. [file elife-82263-fig1-figsupp1-data1.xlsx]

## Sheet: Sheet1
Figure 1-figure supplement 1-source data 1
	Libraries	Total reads	Mean reads/Cell	Median genes/Cell	Detected genes	Detected cells	Sequencing saturation
	Embryo A-1	663067534	74561	4198	26827	8893	0.2912
	Embryo A-2	198417932	52603	3584	24547	3772	0.3089
	Embryo B-1	768610057	102934	4760	26790	7467	0.3348
	Embryo B-2	422330264	53882	2224	25305	7838	0.4454
	Embryo B-3	141553016	51530	3589	23512	2747	0.3291
	Embryo B-4	175692029	46964	3564	24267	3741	0.2705
