# Supplementary material for: Efficient generation of marmoset primordial germ cell-like cells using induced pluripotent stem cells
Source: eLife. 2023 Jan 31;12:e82263. doi: 10.7554/eLife.82263 (PMC9937652; doi:10.7554/eLife.82263)
Supplement: Figure 6—figure supplement 1—source data 1. [file elife-82263-fig6-figsupp1-data1.xlsx]

## Sheet: Sheet1
Figure 6–figure supplement 1–Source Data 1. DEGs from pairwise comparisons in Figure 6–figure supplement 1D.
Expression values are log2 (RPKM+1)
DEGs are defined as Log2Fold change > 1, P-value < 0.05, FDR < 0.05
DEGs higher in OF cjiPSCs			DEGs higher in FF cjiPSCs					DEGs higher in OF/IWR1 cjiPSCs			DEGs higher in OF cjiPSCs					DEGs higher in d2 PGCLCs			DEGs higher in OF/IWR1 cjiPSCs					DEGs higher in d4/6 cjPGCLCs			DEGs higher in d2 cjPGCLCs					DEGs higher in c30 cjPGCLCs			DEGs higher in d4.6 PGCLCs
gene_id	OF cjiPSCs	FF cjiPSCs	gene_id	OF cjiPSCs	FF cjiPSCs			gene_id	OF/IWR1 cjiPSCs	OF cjiPSCs	gene_id	OF/IWR1 cjiPSCs	OF cjiPSCs			gene_id	d2 PGCLCs	OF/IWR1 cjiPSCs	gene_id	d2 PGCLCs	OF/IWR1 cjiPSCs			gene_id	d4/6 cjPGCLCs	d2 cjPGCLCs	gene_id	d4/6 cjPGCLCs	d2 cjPGCLCs			gene_id	c30 cjPGCLCs	d4.6 PGCLCs	gene_id	c30 cjPGCLCs	d4.6 PGCLCs
LOC100390047	4.34844	0	ALG6	5.55992	6.49472			CEACAM8	1.45657	0	ZNF624	0	0.507737			SP5	1.36807	0	TRPC4	0	2.67833			LOC103790084	3.76539	0	GREM2	0	3.23196			TH	3.9579	0	UGT8	0	3.12529
AGTR2	2.66172	0	PAN2	3.15636	4.06945			VSTM5	1.34589	0	MPL	0	0.596702			ZNF624	0.510401	0	FOXD3	0	2.47925			PHF8	5.8684	2.90765	SPHKAP	0	2.5486			ABCG2	2.84745	0	ARRDC4	0	3.28147
STMN2	2.61542	0	GOLGB1	3.78491	4.723			SPON2	1.91913	0	LOC103789137	0	0.337801			MPL	0.814027	0	NR5A2	0	1.39674			GPHA2	6.89764	0.88115	SLC43A3	0	3.36094			LOC100406962	3.01809	0	TCAF1	0	3.09585
NFIB	0.880965	0	LOC100389715	3.81624	4.78667			IL20RA	1.00201	0	LOC118152836	0	0.496498			RUBCNL	1.01842	0	LRRTM4	0	1.70929			CAPN6	9.50624	5.38192	CERKL	0	2.55632			CPN2	2.62827	0	PKIA	0	2.85851
ZEB2	0.954789	0	BRD8	4.235	5.2335			CLEC11A	1.75244	0	MORN5	0	1.06173			LOC100401098	6.97488	0.411084	RADX	0	1.54965			RNF130	5.23769	2.0218	LPAR1	0	2.37545			NFIA	1.89	0.00227726	BMP5	0	2.72019
PRRX1	1.41636	0	ZNF669	3.96046	4.94891			PPARG	0.982047	0	RUBCNL	0	0.463236			LOC118152319	0.938423	0	TMEM178B	0	0.699793			CPEB1	6.22736	2.29547	BMPER	0	2.55382			GSG1	2.94069	0.00468129	JAKMIP2	0	1.44017
LOC118143613	1.20355	0	TMTC3	4.52966	5.51517			LOC108589798	0.669749	0	MRAP	0	0.339802			LOC118154490	1.31335	0	SLC35F4	0	1.80796			CCDC40	4.84695	0.92978	COL3A1	0.0040804	3.37155			SLC16A10	1.49178	0	CAJA-DRA	0	3.76017
LOC100413358	2.41978	0	FADS1	3.30835	4.28539			TNFRSF11A	2.30643	0.0152768	LOC108590415	0	0.211248			APOBEC2	5.41063	0.22204	ITK	0	1.06804			LOC118152242	6.07335	0.0931431	ZIC5	0.00482805	3.58063			CAMK4	0.930333	0	RASGEF1B	0	1.31772
LOC118153780	1.53688	0	ARV1	4.53135	5.56369			HOXB2	0.461301	0	LOC103795274	0	0.196487			LOC103795274	0.446217	0	LOC103790084	0	1.20171			CNTRL	4.7124	2.31537	PPP1R17	0	2.5746			LPAR1	1.23232	0	NPNT	0	1.4009
LOC118143794	2.39128	0	FNBP4	1.95637	2.81507			SAMD10	0.613376	0	LOC118154870	0.0216561	0.780665			LOC108590415	0.247529	0	ADRA2B	0	1.05861			ELF3	4.93121	2.49521	GAP43	0	3.21332			DLX1	1.47801	0	AIG1	0	1.31021
NFIX	0.874263	0	ANKHD1	1.79787	2.64444			LOC118143630	0.415797	0	GAB2	0.0288594	0.625591			NANOS3	5.18316	0.621751	CRTAM	0	1.38579			ZFYVE1	4.72579	2.72751	TMPRSS13	0	2.26536			ABCB1	1.18691	0	LOC108590429	0	2.09359
LOC108593648	3.64755	0	LARP7	5.99403	7.06985			ABCA13	0.102627	0	LOC100390359	0.0310406	0.597692			FGF10	2.00488	0.0707854	MGAT4C	0	0.34714			ATG14	4.9966	2.9701	ATP1A4	0	2.19961			SAMD9L	0.923285	0	ADM	0	2.27001
SPINK5	1.08255	0	HDAC11	0.923236	1.54825			ZNF570	0.573066	0	APOBEC2	0.22204	1.98424			SOX17	5.63655	0.837212	LOC103793693	0	0.876008			NANOG	8.95103	6.55539	HOXB5	0	2.86313			TDO2	1.96906	0	PARM1	0	1.466
HOXA10	0.714415	0	ASH1L	1.78056	2.6469			LOC100408027	0.970016	0	LOC118152848	0.0353952	0.482263			HOXB5	2.86313	0.155329	SYT4	0	0.792262			LOC100388209	7.55822	4.53048	SNCAIP	0	1.87762			NKAIN2	1.22727	0	CALB2	0	2.90077
LOC100388518	2.57937	0	LOC100400790	5.62204	6.6998			LOC118155337	0.522378	0	REL	0.166575	1.54539			WNT5B	4.52008	0.501184	LOC118153020	0	1.20827			HACL1	5.37506	2.23102	HS6ST3	0	1.29579			FAM135B	0.721028	0	SLC35F1	0	1.4381
LOC103793282	1.46244	0	SGSM3	3.33321	4.30111			LOC103793640	1.22039	0	FGF10	0.0707854	0.826231			LOC118152849	4.89606	0.689588	LOC108588790	0	0.690819			HDAC9	3.40556	1.2413	TPH2	0	1.74485			RADX	1.20597	0	CYYR1	0	1.82573
EDN1	1.34492	0	LOC100394476	1.66183	2.51117			LOC118144309	0.706316	0	PLXNC1	0.0145581	0.181723			CD226	4.61336	0.650775	GSG1L	0	0.582623			LOC103791933	5.47557	0.0999824	TFPI	0	2.82013			ASIC5	4.51072	0.143971	LUZP4	0	1.96013
CD226	0.808023	0	SUOX	2.83226	3.8349			FBXO43	0.285211	0	ADGRF2	0.370883	2.15578			CDH10	4.09221	0.487751	SV2B	0.00444166	1.44032			PSIP1	8.81607	7.05131	TMEM26	0	1.62674			GDF6	0.992515	0	TPD52	0.00593251	2.94826
LOC100394822	2.1773	0	RFT1	3.16501	4.18903			TMEM102	0.77727	0.00557805	SLC44A5	0.0325471	0.276415			TBXT	5.32988	1.18113	DSC1	0	0.428599			RCN1	6.96419	4.98807	LOC108592826	0	2.80259			CCDC162P	1.3928	0	NAV3	0	0.724047
ISL1	0.588845	0	PCCA	4.82781	5.92981			DND1	1.72954	0.0181669	THBS1	3.2917	6.11884			HAS2	6.7123	1.83723	KBTBD11	0	0.228126			FAAH2	5.21166	2.91957	LGR5	0	1.63547			NAAA	1.00904	0	PRPH	0	1.5347
IGF1	1.58327	0.00438905	HEATR6	2.24207	3.23181			LOC118154586	0.270638	0	LOC100396999	1.92517	4.38888			LOC103793282	3.97116	0.698565	RPS6KL1	0	0.46306			AKAP12	5.72596	2.87596	ADAMTS3	0.0016954	2.06218			GC	5.09154	0.45867	COL21A1	0	1.37561
AMDHD1	1.17701	0	LOC100387714	2.4819	3.47142			CYBA	6.76888	0.933821	LOC100403008	1.74296	3.9329			PLXNA2	3.41824	0.520852	SOX2	0.256128	5.10904			LOC100393645	8.43689	3.97007	HOXB6	0.00971721	3.1593			TLX1	0.984521	0	ARHGAP30	0	1.07161
LIX1L	0.878842	0	CUX1	1.30494	2.1048			SPR	4.49658	0.229139	DNAJC27	0.325361	1.23218			BMPER	2.55382	0.291838	LOC100409736	0	0.274322			SRPK2	5.93385	4.43449	RNF152	0.00352817	2.22185			ERMAP	0.668031	0	CEACAM8	0	1.04011
LOC118151457	1.57284	0	TMEM67	3.31409	4.35416			VSTM4	0.715014	0.00858128	VCL	5.83699	8.25873			PITX2	4.16526	0.948634	TNMD	0.100984	2.83836			KDM4A	5.17645	3.58502	INHBA	0.0174412	2.98774			GLT1D1	1.126	0.00198814	PIWIL1	0	1.1116
LOC108593512	3.14107	0	LOC100391280	1.44314	2.28684			GPC5	0.499168	0.00512405	PDGFRB	3.02166	5.28388			C7	3.73268	0.744776	KLK12	0.313079	4.10523			BBS4	5.24814	3.46518	ITGB6	0	1.28094			VNN1	0.674194	0	NOL4	0	0.718782
LOC100397098	2.38016	0	DIXDC1	2.3216	3.31613			WNT11	1.08455	0.0274926	S100A6	4.49314	6.91558			RNASE1	4.32023	1.05678	PRDM14	0.992328	6.09507			GAB2	3.06773	0.31955	MAGEB2	0	2.61			CPLX3	1.53002	0	SEZ6	0	1.07817
MGLL	0.509417	0	LPCAT3	5.8635	6.99714			KCNK13	0.166159	0	MPZL3	0.865792	2.31575			PTGS1	4.15861	0.940979	SLC6A1	0.0540966	1.79027			LOC100411069	5.69552	3.45952	RASSF8	0	0.992871			SLC43A3	0.97118	0	TIFA	0	1.93362
LOC100398543	1.66868	0	CEP97	1.82105	2.76792			ZNF414	3.53112	0.212083	HHIP	0.132731	0.541755			WNT5A	6.11194	2.28535	TEX36	0.347096	4.02279			AKAP13	4.94891	2.95143	PLXNA2	0.0587673	3.41824			LOC100409384	3.35021	0.0437612	BTNL9	0	1.24793
LOC100388308	4.06225	0.04135	IGF1R	2.12983	3.094			KCNG1	1.45129	0.0354224	LOC118152849	0.689588	1.88779			GATM	3.54328	0.698918	NLRP7	0.453068	4.46114			SOX15	4.19574	0.809404	CCR7	0	2.2001			NCKAP5	0.353712	0	FAM241A	0	0.911164
SOX17	0.497853	0	NUCB2	5.0831	6.26032			ADSS1	2.56894	0.11139	APH1A	4.18276	6.34759			HOXB2	2.79513	0.461301	C7H1orf194	0.215866	3.41095			FAM124A	3.4423	0.895443	EPDR1	0	0.995789			MOCOS	0.824949	0	DACH1	0	0.92221
LOC100390359	0.597692	0	MNS1	2.616	3.68122			LOC100396540	0.534951	0.00864028	LOC108588908	0.587107	1.67247			KCNK13	1.51592	0.166159	CFAP44	0.268254	3.40433			ESRP1	6.59384	4.95909	ARHGDIB	0	2.46727			CD1C	1.69721	0	PRDM13	0	1.19618
CAB39L	0.45354	0	TMEM107	4.59578	5.78237			LOC118149873	2.50801	0.111195	SPRY4	3.21103	5.17961			LOC118151341	1.82208	0.224365	LOC100406567	0.122995	2.40602			ARHGAP42	3.17513	1.26672	PRRX1	0	1.25334			LOC100394941	0.928988	0	MOXD1	0	1.20322
LOC100401098	1.12028	0	FXR2	1.06783	1.85475			OGFRL1	0.248608	0.00380922	GCN1	2.98116	4.80804			CDHR1	5.65245	2.08618	KLF4	0.317728	3.28693			HHIP	5.03737	0.94774	CER1	0.125404	5.41762			ENPEP	0.473158	0	TSPAN11	0	0.937108
CD34	1.17353	0	ZNF699	1.77458	2.77733			PHLDA3	3.23932	0.222564	ID3	6.64103	8.58245			BNC1	3.0291	0.66959	C12H10orf90	0.179955	2.80451			ZMYM3	4.57357	2.688	MRC1	0	1.14029			LOC100395338	1.01348	0	NTF3	0	1.99824
LOC118148021	0.919425	0	ACACA	3.35852	4.5605			HSPA12B	0.869684	0.0193218	POLL	0.734534	1.81361			GAB2	0.31955	0.0288594	TMEM121B	0.0346073	1.06621			UACA	4.83949	3.07679	PCP4	0	3.48647			CAVIN2	0.73396	0	ZDHHC2	0	0.767052
GALR2	0.888565	0	IFT88	3.05833	4.23774			TP53I13	2.58052	0.129364	LOC100405643	2.43811	4.13598			ANO2	1.53802	0.224517	PRND	0.203321	2.77239			AREL1	4.77918	2.20175	MYOD1	0	1.02322			OTC	2.93218	0.0529524	HAND1	0	1.75163
INHBA	4.34267	0.10172	ANKRD12	3.00579	4.1076			TMEM160	4.7886	0.588093	DDIT3	1.47693	2.96872			CD14	6.92823	3.57083	CRMP1	0.208562	2.59627			GPBP1L1	5.56605	3.93087	MAMDC2	0	1.22448			LOC108592505	1.50978	0	RHBDL2	0	1.18392
COL3A1	4.46692	0.119524	OSCP1	3.88371	5.12342			LOC103795276	0.717456	0.0143713	RPLP1	7.48218	9.34039			CRABP2	6.96597	3.63284	FZD8	0.0664608	1.38176			BSCL2	6.15023	4.4939	LOC108593648	0	3.56992			GJB1	2.03241	0.013432	LOC100399888	0	0.722486
EMILIN1	0.348994	0	ACBD4	2.2451	3.35904			SCAND1	5.53852	0.952709	KRT8	7.08765	8.93604			LOC118145575	3.43437	1.01313	NELL2	0.197022	2.13892			AZIN2	3.82621	0.551024	LYZ	0	2.39353			HOPX	1.05656	0	LOC118154464	0	1.96678
CPVL	4.59337	0.162933	DENND5B	1.71019	2.7246			TMEM117	0.667393	0.0184775	SLC20A1	4.93159	6.70917			HEY1	5.4237	2.13501	C1H9orf24	0.546226	4.06779			DIAPH2	3.58525	1.73877	LMCD1	0	2.0271			RASSF8	0.286623	0	C3H4orf19	0	1.03128
TBXT	1.98177	0.022708	ANKLE1	1.06554	1.8866			MRPL41	3.68828	0.3551	PCDH18	3.86638	5.50231			CERKL	2.55632	0.566204	ASIC4	0.058378	1.23692			HSD3B7	4.71994	2.68644	PGLYRP4	0	1.8704			MAPK8IP2	0.601614	0	DTX1	0	1.03466
RBM24	0.330027	0	NBAS	2.15826	3.27021			KCNN2	0.524349	0.0137059	RANBP10	1.38307	2.72331			CDH11	6.00268	2.85835	LOC108590892	0.126054	2.02338			CHD6	3.64372	2.19995	KLRG1	0	2.01513			COL3A1	0.902977	0.0040804	POU3F4	0	0.968736
HOXB5	0.467519	0	SMCHD1	1.20171	2.09093			LOC103792196	0.474497	0.012221	CNN1	2.77492	4.45961			LOC118152023	4.46327	1.66468	DPPA2	0.991769	4.90406			SPECC1	3.37771	1.0725	ELMO1	0	1.0503			LOC100409241	1.94676	0.0342918	KCNN3	0	0.349173
HAS2	3.76185	0.123254	BTD	2.87099	4.07097			OPLAH	3.54467	0.329326	ZNF687	1.19238	2.43486			HHIP	0.94774	0.132731	GLB1L2	0.117459	1.62224			KDM3B	5.55735	3.57499	LOC100400416	0	1.98631			HABP2	2.83228	0.0247265	CA13	0	1.02047
LOC100405096	3.65612	0.139747	SOS1	0.765278	1.46408			PPIL6	0.978609	0.0318871	NYNRIN	1.96642	3.48909			LOC103791822	2.59462	0.617632	PYY	4.75653	9.20559			PRRC2C	7.45813	5.84165	ARHGAP36	0	1.31653			EPHA4	1.64518	0.0356054	STYK1	0	0.649945
APOA4	1.54897	0.022928	SESN3	2.03093	3.12255			CLDN5	1.7562	0.0852388	LOC118152023	1.66468	2.92551			ABCA1	3.93515	1.36663	GPR160	2.2482	6.2301			USP54	4.01965	1.9749	CA10	0	1.11035			MGLL	1.13578	0.00911523	TDRD1	0	0.521706
LOC118150608	3.61975	0.139287	TPP1	3.71299	5.02698			PHF7	0.94076	0.0285738	LOC100386161	4.11053	5.75879			CAJA-DRA	5.0007	2.20209	NLGN3	0.287455	2.37192			GNG2	5.38304	3.54197	PPP1R16B	0	0.866693			LOC108592894	0.972821	0.00337274	TFR2	0	0.880021
LOC100385903	3.39999	0.123844	LOC108592520	2.05508	3.21614			LOC100398578	1.09112	0.0378209	LOC100413370	3.66757	5.29			PRTG	4.39925	1.54074	LOC103796371	0.046063	0.670519			RFFL	4.28689	1.99543	TBC1D4	0.0167465	2.40119			LOC103791749	0.565348	0	CD226	0	0.788617
MYL7	3.51335	0.140903	APH1B	3.776	5.10519			TMUB1	4.3464	0.577727	RPS26	7.52602	9.21426			NRM	2.49247	0.610946	TPPP3	1.0282	4.29592			KLF10	5.90618	3.39934	NCKAP5	0	0.573679			LOC108593648	2.12786	0	IL1A	0	1.08056
LOC108592091	1.95553	0.034528	LMLN	2.60292	3.83755			LOC103791217	1.95451	0.105475	LOC100895582	3.41741	4.99282			FSCN1	8.65949	5.50446	THY1	1.04585	4.32823			EPB41	5.39954	3.7669	FGF1	0	0.90269			IL2RG	1.26045	0.00619531	BIRC3	0.00410008	1.44861
TNC	3.6235	0.187015	FAM227A	2.48792	3.75152			CAVIN3	7.54321	2.68603	COL4A6	1.47928	2.73135			LOC100389231	8.07371	5.11109	DNAH5	0.186568	1.77908			LOC100396917	4.10259	2.39312	LPL	0	1.1006			GPRC5A	0.537623	0	PNMA2	0	0.701587
BMPER	0.602408	0.00839169	TUBB2B	5.70247	7.15512			STUB1	5.06082	0.963718	FLNA	4.8494	6.44944			GRK5	2.9632	0.901718	CD5L	0.132511	1.37884			UBXN2A	7.50026	4.77755	PREX2	0	0.484508			LOC118148627	2.1519	0	LDB2	0	0.9492
LOC100408751	2.05127	0.0537037	SEMA6D	4.02217	5.43469			ZDHHC1	2.86734	0.253871	XIAP	0.859671	1.82911			PYCR1	6.03059	3.22093	GLDC	1.35671	4.82124			LOC100393422	4.48203	3.08311	STYXL2	0	1.01541			FMN2	0.275749	0	CFAP45	0	1.2124
LOC100410245	2.31814	0.0780755	CEP290	1.83816	3.0375			FLYWCH1	1.67237	0.0886261	LASP1	4.73843	6.32501			CPXM1	3.97236	1.58938	CNTN2	0.154277	1.5563			LDOC1	6.61947	4.64866	PROKR1	0	0.904135			GABRA5	0.868497	0.00314037	CHMP4C	0	1.65512
NODAL	5.45557	0.680463	PBXIP1	2.89522	4.28934			SPSB3	2.80071	0.232779	ZNF460	2.88262	4.36708			CXCR4	4.00197	1.57814	DDIT4L	2.02947	5.67401			ERC1	5.03078	3.14262	GDF6	0	1.01464			MGAM	0.367715	0.00126584	LOC100387144	0	0.627177
FTH1	9.70009	3.95172	LOC118153693	0.317011	0.777887			PPP1R35	4.63577	0.753411	ZBTB40	1.7306	3.01811			PRDM1	3.65601	1.36634	CCDC69	0.499666	2.87618			FAM227A	3.13221	1.00189	ABCG2	0	1.18857			ZCCHC12	0.611307	0	CDH10	0.006565	2.29347
WDR18	3.88917	0.317774	RPGRIP1L	2.15364	3.50003			TRIM14	1.50291	0.0831401	LOC103790145	1.97375	3.24624			DOK4	4.16565	1.7642	ROPN1L	0.247299	2.01196			RBFOX3	2.86347	0.67551	ERMAP	0	0.64917			ARPP21	0.332223	0.00112228	CNTN1	0	0.424813
GLT1D1	0.814281	0.0202609	ZNF670	1.33188	2.45951			STK11	4.22232	0.652818	KLF7	1.20472	2.29258			ZNF521	1.93638	0.493266	B4GALNT1	0.241186	1.78533			EPHX1	5.11376	2.35642	LOC108589723	0	0.969743			PPM1E	0.528627	0.00339316	LOC108588726	0	1.05384
LOC100408211	3.11631	0.168722	CCDC30	1.77151	3.03872			SDHAF1	3.06369	0.305009	GOLGA2	2.27435	3.66024			RGS2	8.89394	6.17451	SEPTIN3	0.210839	1.7312			EPB41L2	5.90356	4.06247	LOC100398400	0	1.51874			SLC16A12	0.368358	0	HS3ST5	0	0.760815
LOC100385876	0.198682	0	ADNP	2.95143	4.35681			ACAA1	3.98404	0.562954	NEDD9	2.26172	3.62129			ACSL1	6.12227	3.53817	CFAP206	0.384233	2.43445			AK4	6.04061	2.14476	SLC1A2	0	0.371583			SPARCL1	1.73601	0.0376608	PPM1N	0	1.25726
LOC100407962	3.6408	0.27465	INSR	3.25372	4.70634			SHPK	3.39888	0.40332	GBF1	1.9106	3.20976			KIT	3.73376	1.51205	FAM155A	0.108399	1.05939			GALM	4.74489	2.9933	EPHA7	0	0.537928			TEX35	1.57515	0.0201957	MC5R	0	0.876191
RIN1	0.571356	0.0122308	PCYOX1L	1.249	2.51427			GADD45G	4.72699	0.839587	LOC100411672	2.49089	3.88474			SNAI1	4.29003	1.96432	GPR75	0.117237	1.10992			DUSP14	6.72995	4.8781	GPR87	0	1.73481			TSHZ1	0.519754	0.00192325	GLI1	0	0.687473
PPP1R15A	1.1654	0.0359323	FAM124A	0.20575	0.579887			SNCB	0.67751	0.0231974	LOC100391362	3.21128	4.68508			RBP1	5.81285	3.05478	FOXJ1	0.581587	2.84567			EDRF1	3.93758	2.42426	ABCB1	0	0.876419			DACT2	0.469301	0	SEC14L2	0	0.555226
GATM	0.599986	0.0144537	CFAP91	3.14554	4.71476			NUPR2	3.59375	0.435542	RPL12	7.61302	9.17665			FMO5	3.60126	1.49795	SPINK2	0.737521	3.15356			SGSM3	5.61216	3.40427	MEF2C	0	0.54185			DIRAS3	1.8124	0.0453082	ELAPOR2	0	0.500522
DDIT4	3.71145	0.363719	TBL1X	0.86557	1.9296			DOHH	3.64358	0.488045	BCL9	1.32131	2.44468			CDH2	3.78609	1.62362	JAKMIP2	0.583946	2.72709			GXYLT2	2.48854	0.0157669	VNN1	0	0.883551			SOBP	0.193961	0	FNDC1	0	0.5323
LOC100391833	2.30456	0.118142	SLC30A5	0.794835	1.78493			TXNRD3	1.11002	0.0562335	LOC100400251	3.89078	5.36657			PKDCC	2.54779	0.861286	MATK	0.409694	2.19639			KIT	6.88799	3.73376	COLEC12	0.625168	6.75669			ASIC1	0.270174	0	CSF1R	0	0.645162
NOXO1	0.652825	0.0200829	ACP6	0.227196	0.679681			CCDC61	3.30426	0.394674	LOC100386994	5.40776	6.94403			TWSG1	6.15586	3.72089	HTR3A	0.879189	3.43991			PRDM14	5.31154	0.992328	LOC100406756	0	1.54713			LOC118143665	0.783075	0	PLEKHG1	0	0.38466
LOC100401941	2.64838	0.186839	HACL1	3.25104	4.90693			CHN2	0.564344	0.0255497	RPL39	7.50285	9.05532			LOC103792659	1.07971	0.256363	OTX2	1.3228	4.09516			TFCP2L1	4.8333	1.60499	P2RY2	0.00324442	1.66769			APOA2	1.65118	0	C9H12orf40	0	0.579811
LOC100391074	2.27382	0.141719	LOC103790084	0.945247	2.1537			SLC13A3	2.57302	0.246835	NRAS	4.24221	5.78382			SPINT1	9.14122	6.58174	ATP1B2	0.703253	2.9357			TBC1D14	4.42902	2.66316	RFTN1	0	0.858056			LMAN1L	2.16801	0.0741302	LOC118152317	0	1.50155
PRDM1	1.75204	0.0943064	ABCA1	1.79159	3.42351			PCDHB13	0.765684	0.0333475	CEMIP2	2.92464	4.3773			REL	0.752498	0.166575	NLGN4X	0.860242	3.2697			PTPN12	5.13677	3.59694	CYB5R2	0	1.50037			KHDRBS2	2.68416	0.0321182	SLC26A4	0	0.473156
LOC100400650	1.86394	0.10781	OTX2	3.85605	5.74111			LOC108591695	0.380897	0.0153977	LOC100393007	4.39491	5.8741			CA2	6.31835	4.02119	EFHB	0.517543	2.45937			ABHD16A	6.66589	4.46123	LOC100410611	0	2.50009			TEK	1.44781	0.0420684	SDCBP2	0	1.01245
LOC100400599	3.85375	0.500414	NF1	0.365368	1.08922			ATG4D	3.83769	0.577286	SHC1	4.68722	6.1766			ATG4A	2.99075	1.24953	PCP4	3.48647	6.72091			CDH8	3.64513	0.62289	FMOD	0	0.94353			NCEH1	0.233219	0	NEGR1	0	0.34502
ANKRD1	6.09459	1.70175	THBS3	3.45463	5.07998			MATK	2.19639	0.187714	EXOC7	4.23849	5.73365			CHST5	1.65352	0.5221	PHC1	1.94087	4.80534			LOC118142864	4.94555	0.597586	SERTAD4	0	0.474625			LOC100405984	1.42553	0.0790078	FADS6	0	0.82723
RPS19BP1	6.27083	1.84504	PLTP	3.20743	5.12557			ABHD17A	3.05955	0.33648	MAT2A	6.40685	7.91803			ZBTB10	2.93054	1.23359	MLLT1	0.254744	1.46502			PHF21A	2.04828	0.758609	KRT72	0	1.33376			DIO1	0.263956	0	LOC118154662	0	0.995108
TRIB3	1.17801	0.0634053	ITGA6	1.89005	3.53911			PDLIM4	1.75582	0.135907	PDPR	1.75186	2.96845			SLC1A3	4.12215	2.09269	ZNF462	0.150438	1.0046			LOC100389624	2.62207	1.07733	NFIA	0.00227726	0.927803			LOC103795655	0.333095	0	COL13A1	0	0.681919
APOBEC2	1.98424	0.161361	LOC118146235	1.91806	3.55539			MAP1S	4.45057	0.876802	CXCR4	1.57814	2.75274			ARL4D	6.44903	4.26523	LOC100401123	0.193816	1.19481			INPP5D	2.93534	0.860162	KCNK1	0.0412156	3.16038			CHIT1	2.97917	0.219633	SLC6A4	0	0.716912
PPIC	2.58737	0.252425	ZNF213	0.465718	1.48574			PROSER2	1.36265	0.0887834	RPS15A	7.97885	9.49775			CIDEA	4.34344	2.35082	LOC100402239	1.73399	4.42213			DYNC1I2	6.93608	5.53795	COL12A1	0	0.321822			CDH12	0.217552	0	ILDR1	0	0.823232
FOSL2	1.57645	0.108865	LOC103791217	0.105475	0.455394			RPP25	1.38713	0.0878103	APOC1	6.84064	8.36237			EIF5A2	4.97764	2.95281	CELF4	0.491875	2.14123			LCOR	3.13583	2.00589	ADGRF2	0.0328877	2.46589			LPL	0.279229	0	CSMD1	0	0.245555
DAPK3	5.27376	1.33396	NPY1R	3.88879	6.30533			SDF2L1	4.31164	0.804573	AREL1	1.6381	2.84625			ANP32B	7.04482	4.90696	HYDIN	0.323303	1.67162			LOC100409352	4.74655	2.55825	ZNF385B	0	0.619213			CRYGC	8.14206	1.13299	TMEM79	0	0.872578
VIM	5.25543	1.37363	MEGF10	1.42353	3.42184			MCAT	5.27349	1.33691	CNN2	4.4953	5.97073			LOC108592520	3.83882	2.00227	KIF5A	0.351673	1.72845			ZYG11A	5.77811	3.32617	MAFB	0	0.949088			LOC108589463	2.35352	0	LOC108588872	0	0.413211
LOC100387048	3.09836	0.40439	P3H3	0.294787	1.40108			TRIL	1.42606	0.110494	ZNF200	1.72339	2.90994			LRRC8D	2.83602	1.22379	RAB39B	0.64814	2.55585			PLEKHA2	3.00643	0.657646	THSD7B	0	0.57561			SLC1A2	0.0987607	0	GPR156	0	0.514854
PFN1	10.1304	5.65198	CHL1	2.49622	5.12973			SLC39A3	5.2079	1.2964	POLR2A	4.11174	5.55197			RHOB	3.64423	1.91469	TFCP2L1	1.60499	4.16321			PHC1	4.46643	1.94087	TEK	0.0420684	2.60652			C1QA	0.654918	0	AKNAD1	0	0.68643
PRR15	3.51254	0.534666	ADSS1	0.11139	0.807736			CXCL14	1.58989	0.126181	ARHGDIA	2.52526	3.8547			CEMIP2	4.9213	2.92464	CDKL4	0.390819	1.78455			B4GALNT1	3.31812	0.241186	CHST8	0	0.994506			LOC108589117	0.400576	0	NPY	0	1.81662
LOC100403086	2.38964	0.235636	KCNN2	0.0137059	0.213324			PNMT	1.16883	0.0717676	ARHGEF15	1.54452	2.68488			SRGAP2	2.40647	1.03241	NPY1R	1.62282	4.06586			GDI1	6.84763	5.45216	ANKRD44	0	0.498394			HPGD	1.61584	0.111343	CADPS2	0	0.389843
TRMT61A	3.30272	0.467459	LOC103796767	0.120864	1.29225			PCDHB5	1.18956	0.0854977	LOC100401854	4.27241	5.71448			UBXN2A	4.77755	2.92549	SFRP1	2.08766	4.70151			STXBP1	4.82615	2.51084	ERAP2	0	0.708792			COL15A1	2.68138	0.132322	HUNK	0	0.446013
LOC103788967	6.88387	2.61548	VSTM4	0.00858128	0.153986			TMEM120B	3.78178	0.625843	ACACA	2.09696	3.35852			IFI16	5.56898	3.65824	DNALI1	2.18899	4.8375			NR4A1	4.00073	0.739116	LOC108591093	0	0.121418			PDK4	0.282701	0	NPFFR2	0	0.868632
S100A6	6.91558	2.68247	GXYLT2	0.0131979	0.226507			SLC9A3R1	7.75593	3.34978	PPP1R15B	3.97913	5.43346			LOC100387311	6.30784	4.33976	C2H5orf24	2.13757	4.73508			IGF2BP2	5.67091	4.21813	EOMES	0.0151969	2.07979			IFIT5	2.23326	0.228846	THSD4	0	0.215471
HEY1	2.5377	0.306658	LOC118152319	0.0196059	1.09633			TJP3	3.17609	0.415231	SUPT5H	3.90757	5.33616			ERICH2	4.50959	2.70603	SPAG6	2.05366	4.59803			AEN	3.85223	2.39148	TBX20	0	0.94169			LOC108592589	3.0553	0.237147	LOC118152257	0	1.28557
JOSD2	3.78073	0.6514	LOC118155337	0	0.475075			ZDHHC24	3.18689	0.409014	ZNF841	1.86982	3.09058			SERPINF1	5.88197	3.9571	GIPC2	0.610273	2.2831			TPPP3	4.035	1.0282	CNKSR3	0	0.900432			COL12A1	0.101272	0	TULP2	0	1.0924
LOC118152849	1.88779	0.185891	LOC103793567	0	0.122529			DNLZ	1.9237	0.161896	ARHGEF11	1.29642	2.37644			C1H9orf64	2.63266	1.24153	DPYSL5	0.303856	1.44009			PRDM1	6.39656	3.65601	MECOM	0	0.324887			LOC118148048	0.0903558	0	SEMA3G	0	0.424528
ANO2	0.300491	0.0163482	LOC108592232	0	0.985334			N4BP2L1	2.37399	0.232181	FLNB	4.3568	5.79034			SUSD6	3.6118	1.991	TSPAN15	1.03672	3.01987			LOC108590892	3.29094	0.126054	NR0B1	0	1.43087			IL13RA2	0.6078	0.00603474	LOC100392585	0	0.900527
LOC100393933	3.05153	0.427867						PLEKHF1	2.61707	0.290355	TUBA1C	5.06627	6.51573			FBXO30	3.48258	1.83702	TDGF1	5.84376	8.6034			LOC118150906	5.13702	0.582723	MMP9	0.0231591	2.50504			NTM	1.04995	0.0232128	SLC11A1	0	0.53458
PDLIM4	0.135907	0.00568724						RHPN1	1.9651	0.180015	TAGLN	6.16271	7.62061			MCC	2.66108	1.27196	CYFIP2	0.835994	2.68294			PREPL	4.58317	3.29482	ZEB2	0.00797126	1.19434			XK	0.873416	0.0166547	LOC108591915	0	1.0773
SLC34A2	4.98823	1.41752						NUDT18	2.11118	0.195661	MDC1	2.38713	3.67208			ABLIM1	4.91481	3.14568	TRIB1	0.525261	2.04442			TMEM169	3.20619	0.357826	LOC100413776	0.0569422	2.65266			CSF1	0.264536	0	TRPM2	0	0.207647
ADGRF2	2.15578	0.257052						CCDC85B	4.23865	0.84852	ETV1	3.16174	4.52633			NCOA7	3.19012	1.65255	SYT11	1.14307	3.24293			CYFIP2	2.81837	0.835994	FAM78B	0	0.447679			RIPPLY3	0.693785	0	RLN2	0	1.3367
RIPK4	0.435094	0.0285264						ZNF696	2.44265	0.249562	RHOG	2.27336	3.54058			GADD45A	5.70359	3.90134	SLC46A3	1.56597	3.82568			DPYSL3	6.26396	4.57974	TCIM	0	1.33435			LOC103793590	0.545257	0	COL25A1	0	0.272105
LOC100395470	4.07298	0.900107						FAM83F	4.06992	0.773642	ATF4	6.93183	8.39331			LZTS1	3.22436	1.69865	UNC79	0.326755	1.45128			SYT2	2.68132	0.376198	SPARCL1	0.0376608	2.57655			ATP10B	0.10573	0	RTBDN	0	0.826273
LOC100392364	2.80349	0.422965						ZNHIT2	3.20819	0.42967	RBMS2	0.998087	1.91123			COMMD3	5.52879	3.75489	DCLK1	0.555737	2.05271			CTTNBP2NL	4.77517	3.44713	LIN7A	0.00167427	0.899179			POPDC3	1.86878	0.0660787	LOC103789137	0	0.355741
TONSL	4.0042	0.799053						SLC7A10	2.30048	0.247932	INTS3	3.4468	4.82415			MMP2	7.43005	5.61093	SEL1L3	0.679441	2.38046			CDC14B	4.38859	2.8329	NCEH1	0	0.50441			SLC38A3	0.39967	0	LOC118144309	0	0.874205
LOC100389983	3.24709	0.570753						BID	2.48218	0.276711	RPS12	8.27861	9.7385			DIPK2A	4.31382	2.63454	CFAP91	1.07672	3.02615			PIK3CD	2.44422	0.658496	SNAP25	0	0.880683			ARHGDIB	0.496706	0	ASCL2	0	0.982778
NDEL1	4.79325	1.30371						SPATA2L	2.93338	0.392458	MARCHF8	2.71849	4.04054			HK2	3.82457	2.24783	DNMT3B	3.24353	5.76035			SMARCA2	3.61062	0.96577	PCSK2	0	0.628755			CCDC68	1.09559	0.0330029	LOC108588912	0	0.295499
LOC100896730	2.04033	0.233377						KCTD13	2.09469	0.201353	RPL41	7.03919	8.48578			HDGF	5.37577	3.63009	C14H2orf81	0.496045	1.83072			LOC100401485	1.5416	0	CPNE4	0.0566616	2.6341			NR2F2	0.604368	0.0114624	SCN2B	0	0.440466
MEN1	4.97319	1.49858						HMG20B	5.78559	1.81075	LOC100410631	4.79739	6.21496			NEDD9	3.76399	2.26172	TUBB2B	3.03446	5.53331			COMMD3	7.89983	5.52879	HBEGF	0	0.915503			ABCC8	0.181039	0	ZNF385C	0	0.393039
PCDHB8	0.451103	0.0323622						ADI1	5.87455	1.91638	RPL37A	8.79222	10.22			SOCS2	6.14346	4.42421	SOX11	0.830439	2.3952			ME1	6.02169	4.09918	GPR12	0	0.579546			FOXA1	0.534848	0.00351538	LOC103793282	0	0.786772
LOC100396999	4.38888	1.18472						LTBP3	1.6237	0.135357	SMG6	1.57971	2.67057			PCDH18	5.52788	3.86638	MME	2.38522	4.68019			YEATS2	4.45739	3.15609	LOC103794469	0	1.17044			RNF128	3.17745	0.172439	SEMA3A	0.0033648	1.06058
ADRM1	6.34114	2.61726						EPAS1	2.8763	0.741161	RPL10	7.03495	8.45463			LOC103792204	3.53438	2.10546	ABCC4	0.976151	2.72001			ATP9B	3.22779	1.43321	LOC103789491	0	0.294941			NGF	0.512907	0	TNFRSF1B	0	0.499725
GPN2	3.4768	0.699887						CDS1	1.62789	0.14221	LRRC42	3.7825	5.22489			DNMT1	5.10372	3.44686	TCF7L1	1.96449	4.18769			UPF2	5.79012	4.02497	THBD	0	0.639618			NLRP7	1.60659	0.113712	FBXO24	0	0.52681
HPS3	3.34036	0.674121						ECHDC3	3.61843	0.627104	RBM3	5.26802	6.65157			GALNT1	6.11466	4.48258	LRRC9	0.418295	1.56252			KIFAP3	5.44235	4.01612	WIF1	0	1.05524			GALNT17	3.08855	0.194606	HTRA1	0	0.805356
PIDD1	1.37175	0.147821						LOC108588263	1.6307	0.120859	SDC4	3.96836	5.39311			ZFYVE19	6.70094	5.05165	NANOGNB	1.53535	3.59502			HDAC6	4.76522	3.42991	HOXA1	0.0914764	3.36123			LOC108594046	0.775963	0.00630678	LOC118150308	0	2.13956
ZNF668	3.04281	0.546773						ZNF74	2.3719	0.274166	PDLIM5	2.40856	3.63288			GCHFR	6.0779	4.45305	GNAL	0.699498	2.21812			CPPED1	4.65686	3.31989	DUSP26	0	1.21076			COL24A1	0.133527	0	SP5	0	0.576847
LOC103793649	3.20704	0.663732						ADAT3	1.86158	0.177681	LOC103790707	1.95733	3.14902			LDHA	9.65221	8.00986	ZNF878	2.2176	4.35886			OXCT1	5.55843	4.04093	LOC118144213	0	0.760423			DOK1	1.31509	0.0525339	NEBL	0	0.143582
CDH2	2.58878	0.461689						LOC100413489	1.6505	0.14432	LOC103795977	6.21971	7.60097			ST3GAL6	3.19924	1.8474	BIK	1.29993	3.15464			SYNE2	4.5334	2.86799	MGLL	0.00911523	1.47981			DYDC2	0.321309	0	RIT2	0	1.09547
SIGIRR	2.58447	0.457231						LOC100385843	3.93104	0.779027	RPS28	5.22557	6.58832			LOC100404768	7.72628	6.02924	SEMA3C	1.75327	3.79175			PPP2R5C	5.5051	4.281	HOXB2	0.0738206	2.79513			LOC108589791	1.04498	0	RNF182	0.00332685	0.79116
NMB	5.00685	1.67286						NCLN	3.32902	0.574519	LOC100390202	3.92951	5.26376			CPEB1	2.29547	1.20684	CADM4	1.11047	2.83891			KMT2C	3.64917	1.9035	PLEK	0	0.844178			AMPH	0.241877	0	KCTD16	0	0.285862
DUSP6	5.5289	2.07139						GAMT	3.89311	0.769953	GPR63	1.90693	3.08855			UAP1	4.61992	3.19823	PYDC1	4.00056	6.37903			TXLNG	4.98114	2.89591	HAS2	0.347922	6.7123			PID1	0.593888	0.00397475	LOC103795151	0	0.48545
COG8	3.75744	0.951162						PRXL2B	2.16247	0.220206	RUSC2	1.53252	2.58239			CGNL1	5.39863	3.93674	TRIM24	2.66603	4.88015			C2H5orf24	4.19751	2.13757	HSPB3	0	1.69281			VASH2	0.51014	0.00630181	CHGB	0	0.537375
NFKBIB	4.21985	1.22781						POLDIP2	5.65637	1.83015	ESPL1	1.9628	3.11432			BMPR2	3.26569	1.99449	CAMKV	2.3899	4.53158			BCAS3	2.85852	1.33453	SUSD5	0	0.474266			LOC103788537	0.136221	0	BFSP1	0	0.628797
WLS	5.49099	2.28167						SLC30A5	3.91547	0.794835	ERBB3	4.38023	5.72121			FBXO10	3.54032	2.26141	MYBL2	6.83258	9.1722			FNBP1	3.93823	2.40022	TWIST1	0	1.0055			PCDH7	1.0728	0.0985311	LAMC3	0	0.283219
RAF1	4.63242	1.49779						TOR4A	0.191008	0.00959823	LOC108591209	2.41897	3.62136			TRAM2	5.1629	3.72057	HTR7	0.802566	2.26764			SCAPER	4.94334	3.42396	ARHGAP6	0	0.424234			AQP7	0.211276	0	KLK6	0	0.929043
ZNF26	2.15311	0.351076						MFSD3	2.78138	0.385648	SETD4	2.50365	3.69716			GOLIM4	6.2613	4.80258	JARID2	2.76554	4.9261			MTMR3	3.4091	2.1304	ENPEP	0	0.555636			C1H9orf24	0.984407	0.011793	KLK7	0	0.738069
EMC6	5.98175	2.51358						AKAP5	0.339511	0.0188924	JAZF1	2.15287	3.30642			ZNF664	4.08042	2.79876	C1H22orf15	0.901181	2.43332			PNRC1	6.18434	4.54843	EDDM3B	0	1.88963			TNFSF10	0.409593	0.00750908	ROM1	0	0.703693
HPCAL1	1.1268	0.126769						SRSF8	2.52326	0.324911	RPL23	8.69603	10.0485			MID1	4.0209	2.74664	CNTN1	0.342203	1.2127			LOC103793734	5.8104	3.70121	NOTO	0	1.52541			IL33	0.959674	0.0331929	IL1R1	0	0.19785
DNTTIP1	5.81796	2.41634						UBE2S	8.35336	4.19383	PTPRU	1.98255	3.09494			MAGED1	6.24868	4.86476	MYCN	0.926082	2.4603			NR3C1	3.0984	1.03414	LHX1	0.0810864	2.69915			TIMD4	0.975383	0.0148139	LOC118152888	0	0.574322
COLEC12	3.2466	0.720282						METTL26	5.40994	1.67374	LOC100392089	8.03922	9.38806			RPUSD3	6.8617	5.49474	TMEM35A	1.01158	2.58932			RARB	3.87149	1.8558	MET	0.0385798	1.94581			WIF1	0.316146	0	ITGA8	0	0.222648
SLC25A4	5.33512	1.97907						MAP2K2	5.82341	1.97575	SENP2	4.12773	5.43612			FRA10AC1	6.17387	4.83404	ASRGL1	1.62305	3.46066			ATP1B2	3.09804	0.703253	VSTM5	0	0.770619			LOC103787543	1.41253	0	LOC118143014	0	0.491579
TBCB	6.14299	2.69186						PDXK	3.17677	0.517782	LOC118153072	4.67067	5.96791			TCF4	4.87951	3.66178	INPP5D	0.860162	2.29995			USP28	7.2081	5.79176	HOXA11	0	0.754466			SEPTIN3	0.638728	0.0126971	TOX	0	0.604791
SLC26A10	0.682789	0.0694845						ZPBP	2.43009	0.309176	RPSA	7.87777	9.21491			PPFIBP1	4.51663	3.27747	JADE1	3.1662	5.30221			CREBRF	2.77789	0.868402	PLPPR1	0	0.870777			TMEM121B	0.162103	0	LOC118148052	0	1.28618
RBM42	4.79638	1.66317						LOC103794173	0.827996	0.0572477	SERTAD1	3.54461	4.80704			ZC3HAV1L	3.37917	2.31942	POLR3G	3.26973	5.38244			KLF4	3.24852	0.317728	HECW2	0	0.173784			NTSR2	0.390574	0	CRB2	0	0.214624
LAMA4	3.792	0.96254						MAF1	5.29964	1.62714	LOC103794477	4.60402	5.88703			LRRFIP1	5.36299	4.15209	CCNA1	0.816608	2.19704			SLC35A1	6.63405	4.89842	LOC108593722	0	0.781115			FOXI3	0.366607	0	LOC103794893	0.0116943	1.80198
LOC100413268	1.75666	0.274445						TMEM165	6.51395	2.56269	SUPT6H	3.63544	4.88685			ARHGEF39	5.10436	3.92464	CCN1	4.78629	6.94557			ANKRD12	5.41449	3.2804	IL33	0.0331929	2.11843			RFTN1	0.18142	0	LOC100397046	0	0.45784
RRM2	6.49711	3.12507						NCBP2AS2	4.70583	1.20806	RPL28	6.61784	7.92266			LANCL2	4.37097	3.24919	DPPA3	4.11729	6.19681			DENND5B	3.00025	1.37196	LAX1	0	1.12738			PREX2	0.0711223	0	PROCR	0	0.759277
PCP4	6.93255	3.53758						TMEM203	5.41918	1.73223	RPL23A	7.92829	9.23536			ZBED9	2.70966	1.76174	USP44	2.65699	4.58013			RIF1	5.40022	4.41118	EPHA4	0.0356054	1.91646			PPARGC1A	1.02917	0.0976786	RHBG	0	0.701479
SLC25A32	3.21529	0.813031						HSPB6	1.95628	0.214028	LOC100407306	5.64436	6.92963			PHLDB2	4.55112	3.45125	TERF1	3.96228	5.98227			CCNDBP1	6.89582	4.76152	PCDH20	0.0319769	1.95604			FOXC1	3.17821	0.216687	INKA1	0	0.75294
DUT	7.50832	4.08658						FADD	4.05439	0.922878	ERN1	0.964887	1.73782			RCN1	4.98807	3.90005	SHISA2	5.27756	7.29989			CACFD1	4.11104	1.63102	GRAP2	0	0.417733			LRP2	2.26407	0.0528333	CFAP206	0	0.604836
PLK2	3.98736	1.0849						QDPR	7.26563	3.28601	SGPL1	3.21601	4.44647			EML4	6.11171	5.00293	CXCL12	1.68005	3.24081			NQO1	6.05252	4.14603	SPINK5	0	0.643477			LOC108592826	0.309222	0	SLC39A8	0.0534119	2.99284
DENND1B	0.391078	0.0399121						ADPRS	5.52986	1.86055	BHLHB9	2.1135	3.22598			ID3	7.72046	6.64103	MGST1	4.17702	6.18004			TMEM123	8.42508	6.69395	NBL1	0	0.903971			BMPR1B	0.111624	0	LOC103788196	0	0.159571
HTRA2	3.00935	0.699157						DEGS1	4.97252	1.48832	DUSP3	2.82876	3.9976			WDR55	4.32971	3.31018	DHDH	6.01108	8.02102			TEC	3.22176	0.619683	LOC108589963	0	0.820526			TWIST1	0.313498	0	LOC118149491	0	0.313373
SLCO4A1	4.47608	1.43266						NXT1	5.32687	1.71826	AMBRA1	1.71535	2.69044			RHOC	7.78643	6.73316	FXYD6	3.23854	5.09499			FLYWCH2	5.51632	3.86325	CDH7	0	0.327988			LDHAL6B	0.487852	0.00429207	LOC118150565	0	0.422374
LOC103790816	5.98708	2.67864						TRPC4AP	5.8702	2.14385	LOC100413585	3.58312	4.77664			RMDN3	8.20392	7.17903	RAB6B	1.94649	3.60779			NMRAL1	3.4804	1.43907	AVPR1B	0	0.836208			NCR3LG1	0.0942665	0	SCN4B	0	0.225137
ZNF707	2.12681	0.386688						MYBL2	9.1722	5.15415	NXF1	4.73402	5.9868			TMCO6	6.02768	5.03405	TXLNG	2.89591	4.70864			CHEK2	6.55136	5.54002	ICOSLG	0	0.369006			DNAAF6	0.529989	0	TBC1D9	0	0.311799
USP39	6.46994	3.15669						ALKBH6	4.16353	1.00474	FAM227A	1.52531	2.48792			EPB41L5	3.93173	3.02697	LOC100406240	3.05197	4.83399			STX2	5.03262	2.98328	AGXT	0	0.828284			SPOCK2	0.378625	0.00603127	HPD	0	0.578318
TGFBI	1.53715	0.230049						LRFN3	0.944071	0.0773151	RPS5	6.7727	8.04093						RND1	2.03163	3.70349			UNC45A	5.01451	3.63629	NTSR2	0	1.12861			CCDC42	0.378871	0	FLT1	0.0186529	1.60866
ACTC1	5.51703	2.12153						GATA2	3.48282	1.02527	ZFYVE26	1.46026	2.38426						AK4	2.14476	3.72804			CEP192	3.96457	2.80374	APLNR	0.29027	6.4572			LOC100396946	0.157037	0	STMND1	0	0.164654
ZFPL1	4.04864	1.28689						PKP3	1.86026	0.20228	DZIP3	0.680786	1.30142						CARD10	1.0263	2.32559			PTPRU	3.60386	1.63656	EGFR	0.00821786	0.979089			ZIC5	0.377856	0.00482805	LOC100389376	0	0.349624
CHAC1	3.69715	1.09671						ZNF205	1.3033	0.124118	LOC100895545	5.24499	6.56325						PLCH1	1.0832	2.40096			PITRM1	6.47	4.98271	AOX1	0	0.586784			NGEF	0.210653	0	LOC118145753	0	0.594019
PCGF5	1.45203	0.234322						PARL	7.36547	3.42896	AMOTL1	1.83869	2.85929						CTSC	5.98434	7.85523			ARMH4	2.93227	0.984143	LOC100385449	0	0.558371			NR2F1	0.376511	0.00658062	FOSB	0	0.213408
PIM2	5.8023	2.50148						ARHGAP45	1.09071	0.0935575	RLIM	2.32899	3.38477						CCDC173	1.861	3.4548			CALCOCO1	3.97004	2.57043	LOC103790816	0.0760293	4.01659			NSG1	5.62248	0.538065	PLEKHN1	0	0.324735
RPUSD2	4.40281	1.53134						LOC100391255	1.31353	0.118082	UCHL1	5.8003	7.05311						CDKL2	2.76483	4.5039			VOPP1	5.59234	3.72185	ABCC8	0	0.393721			GLP1R	0.807116	0.0562617	RNF165	0	0.124515
SLC2A1	7.50404	4.07935						ABHD8	1.9473	0.229386	MAP4	3.17685	4.34713						TENT5B	5.04881	6.8528			MGST3	7.3446	6.30306	LAPTM5	0	0.869336			EOMES	0.613692	0.0151969	PLEKHB1	0.0188878	1.62861
JUNB	1.65124	0.26787						PLPP6	1.41676	0.139628	UBC	7.40672	8.67366						TMEM59L	3.95864	5.71956			FOXN3	3.71499	2.13627	SFTA2	0	1.79949			MECOM	0.0551994	0	CAMK2A	0	0.219721
ELOVL4	3.94	1.14511						DEF6	0.871946	0.0713209	DYNLL1	6.37365	7.6314						SESN3	2.10883	3.68585			LOC103791822	6.6609	2.59462	CLGN	0	0.724271			LOC108591114	1.06889	0.0312227	MORN5	0	0.860616
VHL	4.66562	1.73234						NAPRT	3.83848	0.870424	CNOT1	5.01519	6.25394						MAMDC2	1.22448	2.51799			ACAT1	7.70332	6.4559	LOC118146294	0	0.47328			NBL1	0.238401	0	CLIC6	0	0.640475
KCTD10	6.1754	2.96675						TINAGL1	4.46537	1.27168	GJA1	6.83001	8.08307						LOC103794475	5.9263	7.70008			BBX	4.04605	2.63981	PRKCB	0	0.305552			KCNK1	0.895921	0.0412156	LOC118143648	0.0205322	1.75334
FAM174A	2.2133	0.436683						TSPAN3	8.36713	4.44108	PHF8	2.16857	3.22995						ALOX5	1.90518	3.38067			DUSP16	2.72247	1.21292	MPP4	0	0.592145			MRC1	0.103705	0	LOC118153712	0	0.280844
EEFSEC	1.36807	0.207562						UBE2I	5.76482	2.12508	STN1	2.128	3.1691						VEPH1	0.781283	1.75931			PLEKHA5	4.52523	3.2726	MKX	0	0.400813			ZADH2	0.854523	0.0936424	C11H11orf87	0	0.134004
GIPC1	5.61181	2.51166						SLC2A8	4.04201	0.978916	NUFIP1	4.71918	5.93988						ELF3	2.49521	4.02541			ATP11C	3.40499	1.91908	GPR50	0	0.844565			IGDCC4	0.316212	0.00756893	TMEM145	0	0.294901
HOMER3	1.13188	0.17516						ULK2	0.860434	0.0725753	PLEKHJ1	3.07647	4.22796						GPC4	6.32429	7.99279			MRTFB	3.06751	1.58772	CCDC42	0	1.11807			SCIN	6.58772	0.985025	MTHFD2L	0.00457141	0.538384
LOC118151625	0.571004	0.0664273						NPB	3.43277	0.684957	PCYT1A	2.53264	3.63507						PPP1R17	2.5746	4.06832			CBFA2T2	2.59081	0.97417	LRRC55	0	0.254059			LOC118153957	1.19365	0.0437325	ITIH5	0	0.359476
LMF2	3.75869	1.24039						SUMF1	4.69682	1.38124	CD48	7.90986	9.16232						PLSCR1	4.54313	6.16616			MYCN	2.83759	0.926082	GRPR	0.00403711	0.776032			LOC108589963	0.185743	0	LOC103796399	0	0.596758
SNAPC2	4.52594	1.71438						AKR7A2	5.82113	2.17983	SNRNP200	4.49323	5.70745						ZBED1	1.73495	3.0618			OFD1	5.70782	4.47915	CALCRL	0	0.444621			MAFB	0.148344	0	TCAP	0	0.346322
LOC118146943	1.46866	0.240132						SIGMAR1	6.46991	2.73898	LOC118146826	6.72112	7.96643						EHMT2	3.4534	5.02462			SH3PXD2B	3.93919	2.0299	ASIC2	0.00240155	0.812399			RSPO3	3.28829	0.148189	LOC100386427	0	0.140002
TRAPPC5	3.57426	1.09559						PCDHB2	2.00819	0.254004	STAG1	2.88699	4.01972						FEM1B	4.43442	6.03729			ETV5	4.8133	1.87063	CAVIN2	0	0.640949			PIK3R5	0.114513	0	KLHL32	0.00320194	0.371644
FPGS	4.4579	1.62546						DNAJC25	4.61511	1.30144	CUL7	3.58557	4.75691						AKR1B1	8.91828	10.5069			LOC108588982	2.90717	0.744911	PID1	0.00397475	1.22252			BIN1	3.80691	0.222575	KLK1	0	0.722742
KALRN	1.86031	0.356003						MED16	1.96735	0.240669	HNRNPA1	6.63627	7.86879						LOC100396851	5.91975	7.47458			MYL3	4.64369	1.26449	ATOH8	0	0.235141			LOC103789105	2.43665	0.442722	SCGB2A2	0	0.900428
LOC100397973	3.9839	1.33909						NOXA1	0.596821	0.0471629	MTHFD2	5.51124	6.73121						CFAP94	2.33261	3.71414			ZNF337	2.162	0.628828	VSIG2	0	0.799029			IER5	1.39898	0.142124	CFAP43	0.0051148	0.491298
ZNF581	3.8721	1.30517						IER2	4.94367	1.55104	HSPA8	8.20728	9.43961						C1H22orf23	2.21768	3.57539			KLHL36	2.23583	1.05787	CD8B	0	0.815185			FLRT2	0.664686	0.0139195	JPH1	0	0.147713
LOC100404252	6.03955	2.9013						EMC8	5.24633	1.7766	MYH9	4.89085	6.10047						C3H4orf47	2.24236	3.48098			LOC118142931	4.02139	1.15897	RHOJ	0	0.29894			ZBTB37	0.962766	0.0872952	LOC118147925	0	0.580832
LOC100387518	5.63413	2.66147						RIPK1	1.4754	0.166756	LOC103792928	4.22277	5.42234						FGFR1	4.1328	5.58161			ZFP91	3.92974	2.59896	SERPINB5	0	0.694383			CAV1	0.97704	0.0761995	TACR2	0	0.306757
IMP4	5.90593	2.87013						SURF6	4.70699	1.39138	RPS13	8.31837	9.54774						RNF213	1.02051	1.95233			SERPINI1	6.69159	4.70492	SEZ6L	0	0.309672			BDNF	0.428398	0.020576	LOC100406671	0.00884359	0.693299
ZNF593	5.37684	2.40407						NFKBIE	3.11048	0.586618	DOP1A	1.6279	2.56174						PLLP	5.24963	6.64967			CDH2	6.8623	3.78609	EMP1	0	0.635045			LOC108589723	0.109381	0	IL1RL2	0	0.16492
MDH2	7.58854	4.45063						TOR3A	4.49046	1.27189	LOC100386128	4.78187	5.96927						OLFM2	4.01094	5.40701			PDYN	6.02438	3.39768	BCHE	0	0.644687			SMOC2	4.43426	0.413585	RGS6	0.0610823	2.41277
MIEF2	2.76116	0.700916						LOC100409166	5.57329	2.03813	RPS27A	8.03222	9.25553						PCNX4	1.86063	3.06143			KDM5A	5.11342	3.91553	HOXB1	0	0.811718			PRRX1	0.0880434	0	MIXL1	0.0134662	1.06059
TENT5A	2.45329	0.581461						PRPSAP1	5.58788	2.05772	PEG10	4.41739	5.59226						CRIP2	7.28283	8.72549			WDR54	6.46292	5.0467	LOC103789032	0	0.511552			FLACC1	0.167434	0	TBX6	0	0.217526
CHST5	0.921784	0.137954						ZNF428	4.05946	1.0345	SMCR8	1.67347	2.60453						ZIC5	3.58063	4.95212			NETO2	3.28162	1.11406	AGTR2	0	0.577338			KLHL29	1.62356	0.0471438	FERMT3	0.00723096	0.619027
PDLIM7	5.47755	2.52114						CMBL	3.26727	0.643801	DCUN1D3	2.73011	3.8167						FAM216A	3.94189	5.31055			KBTBD11	1.92699	0	MUC15	0	0.510205			OSBPL6	0.595398	0.0639754	PDE5A	0.0231167	1.20318
MALSU1	5.86774	2.89743						EPCAM	10.0014	6.13336	SNX24	2.58933	3.6468						AJUBA	2.42552	3.6759			PRRT3	2.76278	1.07392	AQP7	0	0.527599			CHRD	0.778279	0.0588275	LOC100396124	0	0.27983
AURKAIP1	4.38563	1.71028						TFAP2C	5.39553	2.08842	SMG8	3.16554	4.28546						SKIL	4.8875	6.27214			KLF7	2.83126	1.4761	JAML	0.109392	2.94959			LAMA4	1.64498	0.650244	TMEM63C	0	0.0577804
C22H19orf25	0.58705	0.0766953						CARMIL2	2.17517	0.307244	LOC100412618	2.54917	3.6037						KDM4C	0.912758	1.73829			CCNG1	9.50613	8.2483	DCDC2	0	0.6265			VASH1	0.525465	0.0358785	LOC118151454	0.011008	0.767193
LIN28A	9.17679	6.05477						FSCN1	5.50446	2.14271	ZNF551	1.7764	2.71204						DIPK1A	2.77212	4.02624			ATP7A	3.47302	1.52594	CAB39L	0.00279503	0.851633			MFAP3L	0.219956	0.00994966	PTN	0.379761	4.90835
LSR	5.71425	2.65094						MBLAC1	1.57656	0.183646	PRPF8	5.08382	6.27395						AKAP12	2.87596	4.13953			CEP85L	3.56209	1.57315	LOC100410335	0	1.02169			HKDC1	0.877856	0.110979	CNR1	0.00263909	0.27002
DDX20	5.36713	2.48586						TNFAIP8L1	2.05842	0.278949	LOC100402871	3.22795	4.33351						LOC100389624	1.07733	1.94576			SPINK2	3.27546	0.737521	LOC118145501	0	0.915499			PTGER3	1.99513	0.0673929	PVALB	0	0.626037
EFEMP2	2.99456	0.816979						TBX3	3.62847	0.947924	POLR1A	2.65884	3.71557						CCPG1	2.8559	4.06779			AVIL	3.32212	0.0710436	KITLG	0.0896106	2.19823			BMPER	0.0863136	0	ACBD7	0.0107993	0.757207
LRWD1	3.58716	1.23307						EPS8L1	2.92054	0.543635	SRCAP	2.26297	3.2816						LOC100392817	6.19777	7.46424			STRIP1	6.2519	5.05221	PLPP4	0	0.285659			THRB	0.12112	0.00270219	SFRP5	0	0.262551
ARHGAP9	3.27723	0.993366						LARGE2	4.80668	1.54669	EEF2	5.19332	6.3509						SEMA4D	1.77259	2.82339			WBP4	5.19232	3.90528	BANK1	0	0.55624			AQP3	2.17313	0.609016	PLAAT1	0.0160639	0.971023
TSEN15	4.49411	1.807						NUDT14	4.12784	1.11116	DIAPH2	2.241	3.20857						BBS4	3.46518	4.71908			TJP1	5.40077	4.29219	NR2F2	0.0114624	1.05937			IRAG2	0.913607	0.113315	LOC103794592	0	0.191545
TGFB1I1	1.25356	0.219363						PCYOX1L	4.3981	1.249	POLR1D	4.43089	5.5735						NECTIN2	5.01356	6.30771			ZNF608	3.16259	1.86558	LOC108589117	0	0.708446			ELMO1	0.0727034	0	CLEC10A	0.0679686	2.2135
MYDGF	6.68003	3.63649						LRFN1	0.462154	0.0372869	DNAJC13	3.30087	4.39603						DENND5B	1.37196	2.30435			CRELD1	6.17682	4.46032	UNC13C	0	0.224002			TRERF1	0.133112	0.00475432	DOCK5	0.00836213	0.500211
LOC100413688	4.38201	1.6791						PDK3	4.96341	1.62078	TAF8	3.38988	4.53221						MAGI1	2.16239	3.25256			SPEN	4.10828	2.41457	ANGPT1	0.132194	2.55879			TRABD2B	0.390971	0.0341228	PGM2L1	0.0238397	1.10453
TIFA	2.48445	0.630904						NOTO	3.70356	0.930504	PITRM1	5.40516	6.55268						MARCHF8	1.74245	2.71849			CXCR4	6.41244	4.00197	TRPC6	0	0.395373			GSDMC	1.31791	0.195702	CHST7	0.0563038	1.78885
LOC100402180	3.77475	1.33896						SNX21	0.855047	0.0854248	TSPYL4	2.31877	3.34792						ALG6	4.32812	5.54565			ERLEC1	5.82417	4.2057	CCL7	0.424606	4.77998			ATOH8	0.0369555	0	LXN	0.110439	2.81212
IFRD1	4.87992	2.13068						KMT5C	1.31616	0.148118	DDX3X	7.11138	8.26791						CHN1	3.62603	4.79884			IFT172	3.07862	2.04543	RERG	0	0.581014			ANK1	0.504144	0.0871098	MSX1	0.0147731	0.838709
DUSP5	2.91531	0.835911						BCL2L12	4.64602	1.41488	LCLAT1	2.86482	3.92258						ZMYND8	3.24429	4.39416			PIM2	6.64298	3.64165	LOC100411508	0	0.685407			LY9	0.298609	0.00795287	LOC103793595	0	0.295866
NDFIP1	6.09245	3.16739						TYMS	7.13471	3.49567	LOC100410607	3.39858	4.49374						MLF1	6.29443	7.47988			RB1CC1	5.26065	4.09438	PRR9	0	1.14133			SFRP1	0.652682	0.0747062	STK31	0.144291	2.89647
RDH13	3.3657	1.08568						TMEM54	6.37576	2.91651	RPS17	8.32535	9.47774						SRD5A1	3.12288	4.22662			PEMT	5.67927	3.61939	LHX9	0	0.258183			MORC4	1.79721	0.338266	RGS10	0.0422947	1.51502
LOC100894903	5.84711	2.7998						FAM98C	3.70598	0.900388	AP1B1	2.4828	3.52691						APBB1	2.74952	3.82622			RUSC2	2.6465	1.29214	HOXB7	0.0210654	2.48983			KYNU	1.06713	0.142746	NIPAL4	0	0.133961
IRF1	3.1283	0.865694						FAM124A	1.62034	0.20575	LOC100894850	3.9395	5.04124						NANOG	6.55539	7.70065			GAA	4.70261	2.38822	NTM	0.0232128	1.5073			ALOX15	0.0688248	0	NAGS	0.00704288	0.530056
LOC100896523	5.29684	2.49054						NOC4L	6.26189	2.725	RPS8	7.97196	9.12008						PRKAR2B	3.30503	4.38617			HENMT1	3.89013	2.22272	C5AR1	0	0.865914			TMEM171	1.28037	0.185618	ASPHD1	0	0.22501
LPAR2	2.03456	0.464423						IRF7	0.68468	0.0624941	TBC1D5	2.67042	3.67151						GALM	2.9933	4.05154			WDFY2	3.79148	2.24984	TTLL6	0	0.470938			SCML2	1.49501	0.354011	TAC3	0.416788	4.40666
MED19	4.75019	2.09178						TACO1	2.68993	0.509094	USP54	1.61928	2.52147						WDR54	5.0467	6.17071			SNCB	4.31589	0.728462	PRR5L	0	0.352107			PTGER2	2.51841	0.264627	LOC108587888	0.021532	0.907682
MRPS26	6.70268	3.67123						PPM1B	5.53076	2.11981	FAM53C	4.44361	5.56224						SLC31A1	5.81762	6.94615			SNX30	3.49142	1.40678	SRARP	0	1.33478			FAM169B	0.282679	0.0245694	LOC118146189	0	0.395218
CHCHD2	5.91038	3.05048						ACP6	1.71825	0.227196	RPL11	8.68577	9.82131						HLTF	4.48427	5.58657			DIPK1A	4.31675	2.77212	INHBE	0	0.624419			PTGR1	6.50931	1.44437	TMEM108	0.0156408	0.735277
GATD3A	5.57121	2.79297						ARHGEF2	1.69645	0.227578	SEPTIN9	1.47306	2.29284						PREPL	3.29482	4.32846			PREX1	3.53358	1.2015	BRINP2	0	0.414529			GUCY1A1	0.288787	0.0335113	PKIB	0.0204412	0.846729
ALDH16A1	3.09921	0.936439						PGLS	4.94769	1.69877	ATG13	3.59824	4.66462						LOC100894745	2.95329	3.96256			LOC100405128	4.34817	2.39762	HOXC5	0	0.487514			LIMCH1	1.53564	0.0634975	EMILIN1	0.00584837	0.577681
SPRY4	5.17961	2.43084						MRPS34	6.92249	3.34541	VEPH1	1.75931	2.6656						ZFP36L2	3.03267	4.03449			SESN3	3.68433	2.10883	LRRTM1	0	0.456148			LOC108588063	1.25332	0.0852526	LOC118147861	0	0.632312
CA2	4.48882	1.87394						SNX7	4.83378	1.57173	MME	4.68019	5.82016						CTBP2	2.89096	3.90186			C3H4orf47	4.20474	2.24236	IFIT3	0	0.661573			GRIK3	1.56981	0.0594764	CD82	0.0210409	0.945063
PYGL	1.54004	0.31485						LOC100403917	4.72149	1.54496	ATP5MC2	6.03588	7.15001						LOC103790058	1.83238	2.66528			DOP1A	2.9631	1.41829	LOC108590942	0	1.48231			INPP4B	2.81783	0.216951	NEURL1	0.00809453	0.380687
CPTP	2.46256	0.664459						NECTIN2	6.30771	2.80959	LOC108589623	6.58818	7.69661						ZNF496	2.1934	3.08181			GPNMB	5.75033	2.43814	MFAP4	0	0.837837			P2RY2	0.174203	0.00324442	LOC103791676	0	0.489127
ZNF786	3.01483	0.932695						RNPEP	4.86567	1.66434	DROSHA	3.52101	4.57204						DNAJB6	5.52431	6.54556			JAZF1	4.18756	2.56335	CARD18	0	1.91409			FOXJ1	0.109758	0	LOC100386566	0	0.529672
E2F6	2.41581	0.663949						YWHAH	9.33461	5.65715	OGDH	2.0973	3.01382						NPHP1	2.80691	3.72963			TCL1A	4.3654	0	CDH20	0	0.394838			EVA1B	0.250865	0	IQSEC3	0.0205546	0.756418
ALKBH4	3.88148	1.48581						FZR1	3.38901	0.786726	LOC103793891	4.29346	5.36457						LOC108590181	2.8998	3.81096			THNSL1	2.91049	0.781043	BACH2	0.00116863	0.397431			LOC118151457	0.884083	0.0239862	HMGA2	0.0815111	1.62888
NQO2	2.73834	0.802133						PPM1D	3.24097	0.687752	TMEM106B	3.16385	4.18904						VAT1	6.43742	7.44274			MARCHF8	2.96136	1.74245	SFRP1	0.0747062	2.08766			ZEB2	0.134216	0.00797126	UBE2U	0.00561632	0.303179
GYG1	5.49729	2.78433						MED9	4.10313	1.17004	DPM1	2.69967	3.68973						RAB11FIP4	2.67568	3.55715			BMI1	5.36414	2.79112	ANKDD1B	0	0.453304			NFIB	0.400191	0.0271788	LOC103794362	0.00873446	0.407223
TUBB4A	2.54528	0.714413						XBP1	7.41215	3.83275	TEAD4	3.31983	4.3565											ARHGEF25	2.44204	0.66668	AARD	0	0.878689			AZGP1	5.70036	1.09509	TXNIP	1.52693	6.45985
SLC7A2	2.29798	0.637005						BSPRY	2.25532	0.373666	NUP214	3.15209	4.17132											CORO7	3.28268	1.6774	HOXB9	0	0.552316			STMN2	0.561091	0.0492576	VAT1L	0.0140894	0.585617
CNN3	8.14068	5.2327						MMP11	2.33035	0.396939	IPO7	4.23491	5.2995											SVIP	4.26216	2.32185	DKK4	0.151086	3.05326			SATB2	0.53432	0.0448429	OXR1	0.120495	2.22314
P2RX4	4.34087	1.80935						LOC100398950	2.96823	0.604047	MB21D2	3.49911	4.5318											PLD3	6.85219	5.36206	LOC103787543	0	2.09523			SH3RF3	0.265182	0.0192287	CDS1	0.064917	1.49006
LIMD2	2.37742	0.649331						PLLP	6.64967	3.18293	EEF1A1	8.55659	9.65702											ZC4H2	4.38611	2.22421	CATSPERB	0	0.40387			KANK4	0.333615	0.0437095	SYBU	0.100476	1.79921
RAB24	4.34516	1.71688						SAFB	6.27356	2.81022	TUBGCP6	2.00312	2.8944											LOC103796371	0.894129	0.046063	CHSY3	0	0.410379			ANXA1	6.66425	1.54695	NKD1	0.0211714	0.627017
CXCR4	2.75274	0.837217						SPSB4	4.50509	1.39778	ZBED9	1.76174	2.62346											ST6GALNAC5	2.71413	0.443845	DLX1	0	0.432658			SGCB	0.790007	0.0695345	CCDC184	0.118522	1.77321
RARA	1.16542	0.223383						ZNF606	2.4843	0.460239	RPL24	8.2149	9.304											TXNIP	6.45985	3.41933	TNFSF14	0	0.561499			SGCG	6.09625	1.37591	PYDC5	0.144478	2.32284
ZNF689	2.73175	0.812375						KLHL26	1.19877	0.138049	FAM222B	3.9855	5.00847											PNPLA3	5.11735	3.39677	ANKFN1	0	0.16314			LOC103787664	0.176849	0.00400342	LOC108593124	0.0290309	0.810647
ATG4B	3.56305	1.28792						SPNS1	4.26885	1.27017	MRTFB	1.90962	2.78894											WDR59	4.2148	2.97398	SLC25A45	0	0.313412			TBC1D4	0.198782	0.0167465	KCNQ3	0.04781	1.05221
HIP1R	2.81394	0.847095						KLHDC9	4.20365	1.19172	BBS1	3.28262	4.25848											PARP1	8.75197	7.45364	PENK	0.127026	3.09236			SELENOP	5.70936	1.25665	HES1	0.0644378	1.36422
ZNF517	1.79477	0.416815						RHOV	3.90314	1.0804	BAZ2A	3.20759	4.20898											CAPG	7.94937	6.77024	CDX4	0.304764	4.15499			LOC100386451	1.4021	0.379478	ARHGAP9	0.12205	1.92981
KATNB1	4.62909	1.87982						ZNF296	2.55328	0.472327	BDH2	3.05419	4.03892											FAM168A	2.67898	1.40141	RIMS2	0.0256168	1.16955			NECTIN1	0.608827	0.021991	SLC13A4	0.0497001	1.16387
ZNF446	1.18115	0.234553						LOC100394518	4.76276	1.63768	APH1B	2.7914	3.776											WSB1	7.99819	5.66363	CASQ1	0	0.730884			PNLDC1	5.77673	1.16257	RAI2	0.535193	3.90753
DNMT3L	2.50295	0.699811						SGPP2	1.11902	0.130473	MEAK7	3.39068	4.35626											NPPC	6.71815	3.59667	MFAP3L	0.00994966	0.76643			COCH	0.767197	0.0475267	TTLL7	0.06208	1.23681
SLC39A4	3.2206	1.06517						LOC118153858	3.43076	0.845919	GTF3C2	3.77149	4.78255											REV3L	2.99491	1.65686	FOXJ1	0	0.581587			LOC100386984	3.37414	0.406736	SEC24D	0.442383	3.55651
POLR2M	2.85438	0.919684						MAPKAPK5	4.66859	1.52737	KDM5C	1.73553	2.58222											ZNF217	4.54383	3.38125	LOC118152818	0	1.25947			CYP4Z1	4.6926	0.796296	LOC100406244	0.117325	1.62105
DHX30	4.86164	2.00554						SLC36A4	4.12782	1.24589	C22H19orf54	3.70592	4.71585											ARMCX2	6.25664	4.78645	LOC100395096	0	0.866093			EMP1	0.0741481	0	NLGN4X	0.177972	2.30863
GPX4	7.31148	4.49857						PSMD3	6.25368	2.83685	NUDT21	5.58814	6.64374											KCNN2	1.44565	0.0849105	SORCS3	0	0.267685			SH2D4A	1.07845	0.438108	EAF2	1.85305	6.45947
NUDT16	5.04443	2.2916						YPEL2	1.49845	0.221745	NUP188	4.834	5.90304											PHIP	4.51977	3.52909	GABRA5	0.00314037	0.829333			NPR1	0.50075	0.090901	COL11A1	0.118585	1.72947
PSMD2	7.25698	4.55342						YDJC	4.82123	1.72576	LOC100407326	5.1269	6.16598											MARCHF5	4.27416	3.01028	CH25H	0	0.952617			STS	0.525353	0.133544	P4HA3	0.316838	2.9391
LOC118152023	2.92551	1.02262						TPST1	2.96406	0.645667	NUP205	4.00583	5.02852											LDHAL6A	4.78729	2.36941	SLITRK4	0.00131453	0.402378			SLCO4C1	1.57995	0.108745	LOC103791191	0.0292066	0.669574
MRS2	2.64337	0.774362						HDGFL2	3.96127	1.15959	FBLIM1	3.17577	4.18208											RALGPS1	2.7096	1.10544	ARHGAP31	0.031768	1.20731			INSM1	0.97061	0.28228	CAMK2D	0.240466	2.54948
SYAP1	3.69102	1.47106						GET4	5.80204	2.46746	VMA21	3.74683	4.75539											CRIM1	4.52863	2.56988	TKTL1	0	0.368655			TNN	0.163923	0.00893415	FERMT1	0.0144082	0.516298
YEATS4	4.12257	1.81355						YPEL1	2.69887	0.528608	USP16	3.84616	4.85042											ZNF248	3.14599	1.83343	CXCR2	0	0.429036			NFIX	0.336042	0.0113185	HSPB8	0.0520794	1.29703
LOC100411089	2.31165	0.655732						FAM228B	1.99316	0.315413	ARHGEF7	1.36525	2.11184											SNX29	2.92493	1.66652	FAP	0	0.548431			PTCHD1	0.171101	0.0177813	ADRA2B	0.0216047	0.533668
SF3A2	3.3296	1.26099						CHPF	4.73449	1.65674	LOC100897022	4.76185	5.78976											CTPS2	4.22358	3.14839	BTC	0	0.40444			PARD3B	0.198115	0.0313157	RNF217	0.0407786	0.771416
HSPA9	7.73092	5.0439						NIPSNAP2	4.23461	1.30916	TUBB	6.8732	7.92334											GBF1	3.59455	2.54274	BATF	0	1.12451			ELAVL2	0.286778	0.0498869	MPP7	0.0620308	1.1434
FAM110A	0.927989	0.186015						ST14	4.48539	1.47285	ARPC4	5.46917	6.50344											SLC25A36	5.76638	4.17337	GAPT	0	1.09352			STMN4	0.0696571	0	GPR63	0.794401	4.36221
RRS1	5.28245	2.70868						GPT2	5.28949	2.07805	DHX9	6.18055	7.216											SMAD9	3.56012	1.78722	AR	0	0.153041			COLEC12	2.38974	0.625168	LOC118146222	0.00832825	0.26099
LOC100393169	2.65776	0.853069						UNC93B1	3.96466	1.15834	PFAS	3.7356	4.73048											ST14	5.91916	3.35827	EDAR	0	0.261934			SEMA3C	5.03984	1.02997	L1CAM	0.132168	1.69879
VCP	7.13834	4.49879						OPN3	1.34252	0.176071	RPS20	8.26496	9.30857											LOC100412850	4.27428	2.36509	KCNJ16	0	0.302769			LAMA3	0.325219	0.104082	PTX4	0.0170563	0.387431
PRMT6	3.08923	1.04638						LOC108587707	1.72381	0.274166	RANBP2	3.38705	4.3541											KLF11	3.61079	0.888821	CSF1	0	0.381487			ZNF41	0.900252	0.156745	GAS2L2	0.0802147	1.23022
SURF2	3.85033	1.61598						TLL2	2.57477	0.505532	SP1	2.02217	2.8688											ATXN1	1.7409	0.443126	CHST1	0	0.127256			LRRK1	0.17684	0.027474	BHLHE40	0.386902	2.67592
MOSPD3	4.22569	1.80652						C1QBP	6.85066	3.46269	LOC100410987	3.63279	4.61554											SLC26A10	4.39769	1.24054	LOC100405096	0.0243814	2.43223			KRT15	3.22961	0.446111	SLC27A6	0.39024	3.13791
NUP50	5.41031	2.88779						SPRING1	4.47085	1.48962	TIMM9	4.75496	5.77228											COQ8A	4.36262	3.38382	AADACL3	0.0259667	1.07421			LOC118143095	1.54867	0.100575	LGI2	0.195486	2.16951
SLC39A8	2.74982	0.948577						KLC2	3.06858	0.70977	BYSL	3.96959	4.96129											LOC103794475	7.39033	5.9263	DLX6	0.352334	3.3392			SOX10	0.215472	0.010922	DPEP3	0.637278	3.609
PTP4A1	5.01864	2.54425						SPPL2A	5.15417	1.99885	ZCCHC8	3.33189	4.29846											MATN2	6.1595	2.24439	LOC118152893	0	0.251752			ADRA1B	0.962255	0.264114	FGF10	0.314708	2.59159
FBXO21	5.5236	2.99694						HSD17B8	3.65067	0.98506	ZBTB43	2.01815	2.85933											CHMP2A	7.71634	6.37705	RIPPLY3	0	1.11264			SLC34A2	3.85702	0.534951	PLCXD3	0.0199363	0.439863
CCNA2	5.04198	2.58038						CPE	5.76201	2.40192	RPS24	7.21155	8.24204											ZCRB1	6.04354	4.85761	LOC103793155	0	0.527775			POGLUT3	1.11016	0.44549	PARP14	0.0718861	1.04532
TAF1C	2.50991	0.77435						LOC118149228	2.23763	0.391035	PTPA	1.95583	2.78548											GNB5	3.09292	1.77436	NPR3	0	0.200551			GLYCTK	6.49117	2.01303	LGALS3BP	1.07312	4.437
MAP2K3	4.97041	2.45108						PRKCH	2.29388	0.430611	WSB2	3.32144	4.27874											PFKFB4	3.98945	1.2791	INHBB	0	0.438626			ELOVL7	5.11099	1.18403	ZC2HC1A	0.561845	3.49178
SETD6	4.51496	2.11861						MTMR14	4.12698	1.2713	CALD1	5.37064	6.40652											HDAC11	2.62968	1.44013	PHYHIPL	0	0.249422			PLA2R1	1.78104	0.120743	NCAN	0.0268731	0.587683
SPTLC2	4.25947	1.84361						CLDN23	3.28684	0.816988	RPL38	8.61083	9.63008											WASHC3	5.51222	4.02489	LOC118147932	0	0.52286			KCND3	0.229604	0.00847147	LOC100408003	1.01079	4.4609
LOC103790339	5.56851	2.98266						ID1	7.56723	4.12894	PKP1	2.78012	3.68784											RNF213	2.28658	1.02051	GLT1D1	0.00198814	0.514355			SERPINB9	0.678109	0.222568	CCDC80	0.0219998	0.442582
DNAJB11	5.53438	2.96199						LOC103796767	1.03189	0.120864	DELE1	2.44585	3.33046											KIF1B	2.91395	1.67506	C1QTNF1	0.0162806	1.07542			ABCC9	0.334699	0.116466	ENO2	2.15588	5.6968
SLC3A2	8.20191	5.10746						ACADVL	6.9499	3.5451	MID1	2.74664	3.66201											CMC4	4.59169	2.17743	LOC100406557	0.0238423	2.68527			ESYT3	1.33832	0.0801876	LOC103796822	0.0366766	0.605922
RABEP2	2.52873	0.78028						NOP53	5.9886	2.67654	LOC118142814	2.27239	3.12413											CNST	2.91874	1.67703	RASSF10	0.0403711	1.51459			UNC45B	0.26287	0.0558214	RND2	0.0887073	1.11785
PITX2	1.48228	0.367058						SLC27A3	3.99729	1.20129	POLDIP3	4.94983	5.95128											SORT1	4.37635	2.42802	OSBPL6	0.0639754	1.52517			LOC118151138	0.811104	0.256283	KCNMA1	0.0264288	0.447594
CLEC16A	1.19165	0.271695						SHISA4	3.6664	1.01901	CLTC	6.42784	7.45583											RETREG3	4.80988	3.24893	ADAMTS20	0.0152799	0.967532			LHX4	3.59953	0.52096	SV2A	0.0251267	0.427439
PTDSS1	6.46935	3.7642						AKIRIN1	4.34724	1.43235	RPL21	7.38888	8.40835											ARHGAP21	4.51484	2.97382	ALOX15	0	0.307312			SH3D19	2.00573	0.186985	PCOLCE2	0.201612	1.80108
ZNF263	3.83997	1.62665						RNASET2	5.17251	2.07245	CTTNBP2NL	4.01443	4.98295											LOC100407177	3.94003	2.78206	ZNF462	0.000782461	0.150438			AP1S3	1.50891	0.136303	CADM1	0.0883013	1.16042
PMAIP1	6.77196	4.22871						PXMP2	2.68065	0.593329	RPL22	6.3465	7.35469											ERO1A	5.66081	3.79582	GUCY1A1	0.0335113	1.09153			SHISA2	5.68075	1.54458	MAGI2	0.0295225	0.450063
FKBP5	5.88045	3.39283						MCU	4.92775	1.85124	RPL10A	7.69481	8.70809											TSC22D1	5.14315	4.14605	LOC118153927	0	0.409255			CRYAB	0.563973	0.106086	FAM83B	0.301405	2.21419
TGM2	4.37008	2.05668						FKBP9	4.37441	1.45047	SECISBP2	3.09421	4.02308											PRKD2	5.52011	3.20645	SLC16A10	0	0.350933			DAZL	0.563264	0.153141	LOC103793208	0.287526	2.16548
RIMKLA	0.804917	0.172111						CEP104	3.21352	0.800091	LARS2	2.38094	3.25455											LOC100407384	4.94681	3.02744	MAGEE2	0	0.501503			RAB20	1.92911	0.168593	BEND4	0.597282	3.19706
VPS51	3.35153	1.31595						BNIP3	6.75496	3.44142	VRTN	4.75967	5.73975											LOC108590065	1.1384	0.0348475	PTPRO	0	0.192598			ZNF462	0.0150771	0.000782461	ALDOC	1.31472	4.63464
UNG	6.95893	4.43525						ZNF672	2.88237	0.648143	IARS1	5.0472	6.03137											LOC118151027	1.83932	0.0426957	LOC100400650	0.0217443	2.13644			LOC118152778	0.824891	0.0453342	FAXDC2	0.24294	1.98223
MID1IP1	2.74496	0.996972						ADAM15	2.22301	0.432363	ORMDL3	3.78182	4.7373											ABCA1	5.80823	3.93515	PYHIN1	0.00428977	0.944383			RBP7	3.08021	0.436926	CAPSL	0.120663	1.21781
FAM53B	0.479711	0.0931811						NDUFAF8	4.91695	1.86626	LOC100411835	5.64078	6.62977											SFT2D2	4.21375	2.83124	IVL	0	0.516003			LOC100405096	0.557322	0.0243814	SDK1	0.0771754	0.907764
FAM185A	2.2715	0.729233						GAN	2.44225	0.483787	IPO5	6.50085	7.49566											PCNT	4.03331	3.00709	LOC118150535	0.22812	3.01583			WWTR1	1.56332	0.190463	DPP6	0.093963	1.04739
RBM12B	3.11696	1.20656						IDH2	6.52449	3.23483	ISY1	3.32326	4.24915											CELSR2	3.00992	0.70563	CAV1	0.0761995	2.02471			RIN2	0.68892	0.0671972	LOC118153081	0.0478777	0.644288
ARIH2	5.42966	2.99181						YBX3	7.65426	4.26922														NDRG3	5.78026	4.22689	NDST3	0	0.217596			SLC6A1	0.0608505	0.00250451	HECTD2	0.239482	1.9746
NOL7	6.05354	3.59301						TTC19	6.49394	3.18649														LOC100413791	3.85364	1.01003	MAB21L4	0	0.21736			SOX9	1.94293	0.172713	LOC100408222	0.610091	3.4024
MVB12A	5.62797	3.21371						TOR2A	4.29585	1.41685														ZDHHC1	3.81162	2.08883	PKD2L1	0	0.328448			HRH2	3.45474	0.702542	LOC118145575	1.08584	4.1617
ISCU	4.77419	2.4846						EHMT1	4.57157	1.62127														OTX2	2.7453	1.3228	SFTPB	0	0.607561			LOC100388518	1.62849	0.132322	MXRA8	0.0970464	1.01555
SPPL2B	3.52188	1.36208						FUCA2	2.47327	0.460408														GRN	8.95616	7.49119	MLPH	0	0.464321			LRP11	0.857645	0.161808	DNAJC27	0.0691893	0.770274
GTF3A	4.72245	2.43945						COG1	4.03245	1.24967														KIF21A	3.79433	1.87457	TRIM22	0.137427	2.44159			KLHL13	0.835828	0.0545698	LOC100408978	0.327138	2.08656
ZNF341	1.07027	0.250773						EXT2	5.75023	2.54264														LOC100412999	7.19195	5.85577	BMPR1B	0	0.226049			CCN1	5.4103	1.5741	DOK5	0.367886	2.50265
RALA	6.37935	3.91269						TYSND1	2.22083	0.422777														FRY	3.59448	0.334951	EPHA5	0.00201522	0.354078			KLF15	0.521301	0.0398993	PTPN13	0.129557	1.2425
DCXR	4.7177	2.45719						PPA2	6.13374	2.88613														LOC100406231	2.83029	0.84076	ARMC4	0	0.273664			HBQ1	1.95477	0.28476	LOC118151289	0.043328	0.548757
HSPA4	7.12994	4.67474						ABHD12	5.69153	2.49978														FAM234A	5.90938	4.52109	DMRTA1	0.00465228	0.663282			PLBD1	3.99671	0.82858	EVX1	0.280938	1.75013
MLLT1	1.74666	0.525473						TSPAN17	4.31651	1.4709														MAP7D2	3.33375	1.16569	ERP27	0	0.475239			FGF12	0.367825	0.238798	MPP2	0.0771114	0.776625
CDC34	4.05135	1.91533						IMPA2	3.51833	0.988596														ARSI	4.83819	2.65161	C15H3orf49	0	1.1135			GNG4	0.218601	0.0503866	LOC103792089	0.203819	1.56086
SIRT7	3.45233	1.46787						ATPAF1	2.99294	0.721777														FAM214B	3.75671	2.26041	RSPO2	0	0.288809			PDGFRL	3.0144	0.435069	COL1A2	1.07048	3.87508
LOC100385783	1.87785	0.56083						ANGPTL4	4.99541	1.99868														USP20	3.78255	1.45758	SYNPO	0.0056387	0.633834			HNF1B	3.43952	0.620384	LOC103792373	0.103491	0.952165
S100A4	4.19018	2.0509						LOC108593746	2.78496	0.630596														PCLO	0.592172	0.0489238	CPA6	0.0483728	2.02097			NID1	3.71829	0.742822	VPREB3	0.639473	3.13689
GMPPB	4.07649	1.85949						UBE2J2	4.64433	1.70181														GM2A	5.30773	4.05935	TMEM200A	0	0.218491			PLXNA2	0.155691	0.0587673	CRISPLD1	3.13141	6.50991
MAP2K7	2.33223	0.79343						PNMA3	1.14211	0.152277														SLC26A11	2.40043	0.930132	LOC103792217	0	1.58602			NPY2R	6.08581	2.11884	F2	0.566116	2.7592
HMOX1	4.33132	2.16014						LOC100395443	7.24374	3.91829														SNAPC1	5.06829	3.69429	RFTN2	0.016332	1.22335			ADTRP	6.35227	2.30361	SCTR	0.0745691	0.752304
LOC103789437	4.71961	2.46841						LOC118150899	2.69242	0.575034														YPEL5	5.55387	4.47859	LOC103791906	0	0.54456			TMEM117	1.04352	0.305854	ASGR2	0.161579	1.27383
RAPGEF3	2.96231	1.14549						H2AFV	7.63074	4.29325														LOC118152691	4.71561	0.269908	BMP2	0.0768142	1.92395			PLAC8	3.76687	0.673932	PLEKHG6	0.103204	0.878856
PPP4C	6.6115	4.17078						AVPI1	4.32741	1.42717														CECR2	3.26446	2.19814	FAM20A	0	0.462475			EIF4E3	0.717749	0.129394	GBE1	1.3866	4.29948
RPUSD1	1.70805	0.501998						MFSD1	5.80991	2.62839														SEMA4D	3.11473	1.77259	NXPH2	0.0323985	1.50899			DAB1	2.95849	0.455541	CAND2	0.188589	1.32278
MCCC2	5.4927	3.18465						SULT1A3	1.60797	0.257175														ATXN2	3.86147	2.80696	BDKRB2	0	0.25919			LOC100393688	4.66011	1.21904	SATB1	0.943926	3.65363
DYM	2.85199	1.0999						RBFA	6.46435	3.21912														KIAA0319	3.52649	0.915499	PLCL2	0	0.259841			MYORG	0.735526	0.0556429	TSPAN18	0.404415	2.1539
ELL	2.16702	0.716897						GREB1L	1.1363	0.176946														HECTD4	2.23318	0.753562	KCTD12	0.0056293	0.470405			LOC100400650	0.342661	0.0217443	LOC103789822	1.35012	4.17707
RIPK2	3.8694	1.80417						FBXL15	2.22333	0.430087														XPO6	4.34699	3.30015	LOC108592277	0.0178964	1.74168			LZTS1	4.45737	1.20285	EHD2	0.380123	1.9506
DNPH1	5.61528	3.30501						ZNF800	0.948084	0.12336														ADAM8	3.41133	1.14832	SERPINB9	0.222568	2.47661			LOC100408751	0.703943	0.0479232	MCUB	1.16504	3.89289
PGS1	3.33777	1.4333						PPP1R16A	2.44957	0.490718														LMLN	3.93465	2.68825	FZD2	0.104283	2.08085			AMOTL2	3.92883	0.997174	GGH	2.74963	5.88564
NDUFB11	7.05959	4.29066						RPL13	9.14476	5.79081														LMO4	5.70029	4.0126	OAF	0	0.573121			SLC23A2	2.63039	0.401711	AFAP1L2	1.34848	4.08951
AP1AR	4.91404	2.61921						CMTM7	3.78817	1.1499														LOC103791417	3.78742	1.67787	LOC118151543	0	0.546167			PLPP3	0.622768	0.444159	NFASC	0.0709684	0.611384
ISOC1	5.57365	3.25869						PTGES2	4.93801	1.95129														TTC3	4.14341	2.87059	NHS	0	0.129117			CCBE1	1.41972	0.134272	CHST4	0.457891	2.31
TPCN2	1.89273	0.557102						LOC100396257	1.86101	0.335784														HEPH	4.75755	3.15086	HOXD10	0	0.616477			TMEM176A	5.38239	1.67719	PCSK1N	3.09249	5.76561
SENP3	4.67989	2.47444						TAF5	3.22609	0.817052														PAN2	4.01111	2.68947	GRAP	0	0.555049			CERS3	2.04412	0.309839	SH2D3C	0.119418	0.871762
CMAS	5.32543	3.03324						ST3GAL4	2.03712	0.379598														COL23A1	2.00943	0.225746	PTPRR	0	0.34994			TESC	0.413476	0.0704814	ERAS	1.36013	3.7765
PSME3	5.67886	3.36639						ILKAP	4.44544	1.58793														KMT2A	3.37957	1.91277	CLIC5	0.150088	2.03582			NOX1	5.93278	2.29156	HHIPL1	0.0899319	0.67359
CCDC9	1.14741	0.30107						LOC100409325	6.86728	3.62085														TMEM35A	2.94139	1.01158	ICOS	0	0.464899			IL1RAP	2.65892	0.422948	RAB6B	0.410161	2.04012
FN1	7.12022	4.55049						LOXL2	3.31837	0.989472														PECR	4.38861	2.55421	LOC103794720	0	0.345191			C3	1.46705	0.183103	LOC103790084	1.22772	3.76539
CRABP1	7.12412	4.69088						RIPK4	2.09415	0.435094														NDST2	4.03293	2.57732	LOC100390463	0.0220291	0.737225			ATP1A4	0.0250964	0	PPP1R3B	0.806411	2.92176
MPLKIP	5.02657	2.64751						GPAA1	5.97575	2.82405														LYRM9	3.67042	1.48755	CPN2	0	0.512903			CYP26A1	3.50963	0.655929	ANKDD1A	0.0499007	0.422591
RGS2	6.02901	3.75906						PPP2R5B	1.98354	0.356229														IP6K2	6.1243	5.06726	ATP10B	0	0.125173			GLI3	2.90504	0.578443	P4HA2	1.34168	3.79202
RHOB	1.41938	0.405981						SMIM10L1	3.87632	1.22169														MMP2	8.9904	7.43005	LOC108593754	0	0.261634			LOC100392963	0.892641	0.119012	TTC9	0.16159	1.12363
SGTA	4.66567	2.32951						MPST	3.73885	1.14606														BAZ2A	4.24295	3.18307	PTGIS	0	0.223747			ACSL6	0.199157	0.0975468	LOC118147292	0.444727	2.12138
ARPC5L	5.3291	3.09059						GAS2L1	2.05737	0.385777														DIPK2A	5.65088	4.31382	LOC100392481	0.254689	3.1404			NECAB2	0.825913	0.110077	CA11	0.422499	2.01771
PDCD2L	3.17021	1.36406						RAB23	4.86962	1.92249														RNH1	6.75579	5.70628	TNFSF10	0.00750908	0.627709			C6H2orf80	3.26264	0.808903	RNASE1	0.828817	2.89649
PXN	3.34947	1.48629						TPRG1L	4.62995	1.73779														FBXO10	5.02626	3.54032	ZIM2	0	0.325084			KCNJ8	3.63349	0.779276	ADAMTS10	0.144571	0.956279
CALR	10.103	7.64761						DONSON	3.46277	0.980521														BNC2	3.62448	0.711967	SOWAHB	0.0130904	0.929805			EFCAB12	0.450647	0.327028	PAM	0.545556	2.28862
PXK	2.21668	0.78299						RBM17	6.16043	2.99826														CSRNP2	3.9209	2.62028	MOCOS	0	0.35705			S1PR3	0.595932	0.124855	KCNT2	0.568468	2.42162
EXOSC4	3.14433	1.30362						IGFBP4	6.92524	3.76956														TUB	2.44034	0.988793	NRG2	0	0.266136			PAPSS2	2.35625	0.411772	TAPBP	0.30329	1.6017
MRPL9	5.51232	3.2781						ACAP3	1.66666	0.282783														NBAS	2.77569	1.59332	LOC103794439	0	0.435902			ABCC4	2.35491	0.397823	C1H22orf15	0.247429	1.44604
PEBP1	8.95774	6.4358						COPRS	5.07833	2.08133														LOC103790948	2.89558	1.17353	LOC108588063	0.0852526	2.75809			CBS	5.07408	1.69259	PRELID2	0.85683	3.02203
PDGFRA	2.20732	0.798347						PWWP2A	4.98093	2.02559														VANGL2	4.03214	2.99467	LOC118151412	0	1.63636			MYO7A	0.355994	0.0311856	LOC100408232	0.149687	0.947825
APH1A	6.34759	3.78694						PUS7	5.55151	2.47227														DMXL1	2.45929	1.12215	LOC118149509	0	0.532287			LOC118155144	2.97428	1.04803	BMP7	0.429152	1.97304
CNOT3	1.6244	0.508675						CHST6	2.35106	0.47106														YPEL4	2.61731	0.0290292	LOC103788537	0	0.193211			LOC100894517	3.21538	0.731662	FMO5	1.30506	3.61551
DCUN1D5	7.13279	4.70914						HEXB	4.3969	1.57422														FGFR3	4.78395	2.97	STUM	0	0.155265			PNMT	0.349298	0.0562629	CAJA-DRB1	0.753551	2.77869
GOPC	4.1928	2.15857						NLN	4.56863	1.70412														ACBD6	3.80834	2.05917	ZADH2	0.0936424	1.47666			ZEB1	0.827747	0.0816167	APELA	1.03466	3.26675
WDR90	3.73794	1.72191						LOC103795993	0.244923	0.0258103														CYP4Z1	0.796296	0	VWDE	0	0.187685			PTK2B	2.36505	0.391267	CD74	2.23932	4.94143
AKAP8L	2.3795	0.792695						CCDC50	3.03127	0.765024														LOC108588908	2.61237	0.722966	LOC103792308	0	0.590694			LOC100413688	5.64015	2.21888	PARP12	0.380693	1.80621
KLHDC3	5.94644	3.72332						SMARCB1	6.88382	3.66278														ARMCX3	5.52393	4.52836	LOC103794953	0	0.480711			SLC16A6	2.48717	0.405733	PRSS8	0.507548	2.06158
MPZL1	6.6678	4.28829						UBTD1	1.96182	0.36432														MICU1	7.0175	5.82138	SLC9B2	0.0159723	0.940111			PPY	1.25392	0.195002	PIK3IP1	1.71926	4.16092
SCO1	4.76165	2.63872						DUSP1	3.53503	1.03141														SETDB2	3.67853	2.27437	NGEF	0	0.400175			FLNC	0.387669	0.0386194	TBC1D32	0.219816	1.19121
PAXX	3.04892	1.29699						GLTPD2	0.8446	0.108877														PRRC2B	4.34892	3.30839	KCNIP1	0	0.365695			HAS2	1.78738	0.347922	FAM189A2	0.207156	1.19155
CSDC2	3.85127	1.90596						ZNF444	1.92077	0.357909														LOC103793661	4.08813	2.61961	PCDH7	0.0985311	1.32793			LOC118143721	0.77058	0.182215	CIART	2.2358	4.78963
IMPDH1	1.34985	0.392514						RMC1	3.38053	0.967753														HEATR5A	3.47576	2.27918	FCMR	0	0.406061			CDK6	2.57146	0.47399	MAL2	0.0426769	0.420904
KIFC3	0.804701	0.20358						MGAT2	5.23162	2.23754														TCL1B	3.58622	0.0968265	CHRNA3	0	0.305129			CD34	4.26954	1.30764	STAP2	0.843709	2.76851
TRMT1L	4.38959	2.31433						P4HTM	2.45027	0.532345														HORMAD2	1.41537	0.132106	FSTL5	0.00199988	0.411844			ZNF75D	0.791791	0.232285	RRAS	0.632048	2.36765
BRAP	3.6464	1.74082						SLC19A1	1.72284	0.303272														APLP1	4.5861	1.87932	LOC103789544	0.0163334	0.950694			PDE8B	1.98695	0.362564	ASPH	0.34686	1.58756
GAK	1.56916	0.481128						RNF115	5.36629	2.35776														MARCHF6	4.68641	3.39377	LST1	0.0750867	2.15402			ST3GAL1	0.91416	0.399278	PGAP4	0.708973	2.32262
RRP9	5.45911	3.18745						PPP1R14A	5.77303	2.66748														ANKRD33	1.97963	0.573304	LOC100394941	0	0.401558			CPT1A	2.62451	0.566286	IL18	0.758948	2.63331
LOC118153797	5.36812	3.20076						TPST2	4.97703	2.04995														LRRC43	4.49516	2.16212	PDK4	0	0.291801			TMEM176B	6.07439	2.69518	FBXO2	2.07497	4.65739
DNAJA3	5.62016	3.34627						YPEL3	3.6528	1.12339														SIL1	5.08207	3.52338	LOC100404354	0	0.238185			SCML4	4.76058	1.66486	RAPGEF3	0.428858	1.83073
NOX1	2.40783	0.894584						OGFR	2.39451	0.543635														GSAP	2.25529	0.129746	PTGIR	0	0.453582			GAPDHS	0.571213	0.115993	FRRS1	0.563505	2.17831
USP6NL	2.8665	1.21243						BORCS6	3.96216	1.32797														LOC118150190	4.44949	2.61663	WSCD2	0	0.219487			GIP	4.16465	1.45381	LOC103796767	0.993032	3.01881
GRTP1	3.979	1.99992						MARCHF2	2.07533	0.413124														F2	2.7592	0.320912	VASH2	0.00630181	0.649177			ALOXE3	0.291708	0.177935	CNFN	1.41162	3.77561
FBXO5	5.1806	3.0622						REEP4	3.1848	0.882749														FAM241B	6.28411	4.77212	KCNE4	0	0.392321			LOC100390047	2.69037	0.613822	LOC103793309	0.214429	1.10786
LCMT2	2.62055	1.0563						NDUFAF6	1.97193	0.37431														KIF21B	3.0563	1.70146	LOC100394477	0	0.386119			IQGAP2	1.97417	0.448339	EPS8	0.70336	2.38224
KLHDC2	4.54544	2.50457						REM2	2.65139	0.622902														PADI2	2.89918	0.496052	AMPH	0	0.307854			MME	3.66341	1.09882	SPA17	0.742067	2.59245
FURIN	2.56994	0.996734						TUSC2	5.54743	2.45737														NYNRIN	3.18689	1.9556	SSTR1	0	0.23669			AGPAT3	0.693962	0.0809074	ID4	0.26799	1.26799
MED30	7.30521	4.90697						RRAGA	4.94721	2.04374														ZNF346	4.84962	3.70949	ANXA10	0	0.71173			EFNB2	1.03823	0.20743	PDLIM5	1.14768	3.21874
LOC100412761	2.58789	1.05463						LOC100404632	1.12916	0.16297														LOC100408274	2.39329	0.679294	LOC118148845	0	0.278218			ZMAT4	1.94143	0.61853	PFKP	2.24511	4.7356
LTBP4	1.97532	0.692705						SLC38A10	4.8315	1.96384														C5H17orf58	4.32962	2.92436	GDF10	0.248614	2.65915			PCSK6	2.38275	0.799102	COL6A3	0.740481	2.41139
UPP1	3.54668	1.70768						NSUN2	5.86068	2.81052														PPP2R5A	4.81341	2.72791	TBX4	0	0.296528			LOC100394108	2.06067	0.494481	ADGRA3	1.79228	4.08298
MAIP1	4.32811	2.35251						HECTD3	3.35831	0.918162														CCDC191	3.24515	1.87774	PLXNA4	0	0.0678205			FAM151A	1.78067	0.348647	SGSM1	1.83708	4.17713
RBP1	3.97851	2.03336						YIPF4	4.20283	1.50611														LOC100406240	4.79822	3.05197	ADAMTS1	0.109553	1.73665			NHSL2	0.651686	0.16103	PDLIM2	1.10402	3.08153
GNA11	1.30083	0.404288						TMEM59L	5.71956	2.71514														ANKRD50	3.17112	2.23861	RGS16	0.0720647	1.90475			MBNL1	0.533667	0.0796034	LOC100401123	0.10412	0.602117
GFER	3.46329	1.64487						DEAF1	1.0233	0.153704														PRXL2A	6.41687	5.39281	LOC118152754	0	0.32639			LOC100412370	5.48874	2.40952	ST6GALNAC4	0.754577	2.3991
EIF2B5	5.27847	3.16088						EIF5	7.15247	4.00226														ADIRF	2.87635	1.21864	SH2D4A	0.438108	2.77944			TNC	1.45213	0.474731	LGALS3	1.62079	3.70263
GPX2	3.94834	1.98551						SIVA1	4.90576	2.02896														TPH1	2.97259	0.167694	CYBB	0	0.260347			PPIC	2.90369	0.883508	ARHGEF19	0.593574	2.06318
JMJD4	2.86928	1.24995						CDK17	3.67323	1.17102														RBM24	3.03895	0.573794	CCDC178	0	0.247228			SLC40A1	6.01632	2.89016	CRABP1	2.41681	4.82068
NEDD9	3.62129	1.78504						TSEN34	4.67084	1.8662														TSC22D3	4.48332	3.2016	NETO1	0	0.154975			LPP	1.09942	0.16978	LOC100393983	0.575155	2.0219
SEPHS2	6.75257	4.27825						TMCO3	4.30241	1.54637														FMNL2	3.12689	1.78235	IGSF10	0	0.129231			LOC100399990	1.76268	0.337619	IL16	0.0940369	0.508419
BOP1	5.33404	3.2419						TM7SF3	5.58255	2.61324														SLC12A6	2.95809	1.42283	ST3GAL1	0.399278	3.85149			LOC118150229	1.21572	0.326038	PPP1R13L	0.293332	1.21894
ARL6IP4	5.71039	3.61108						C19H1orf198	4.73702	1.91726														CALD1	6.4377	5.38964	P2RY1	0.0747278	1.52812			LOC100406483	5.1518	2.32614	LRRC6	0.229128	1.0496
ETV5	3.8739	1.9874						SHARPIN	5.11184	2.17403														PNMA1	5.45726	3.94744	CXCL13	0.0265138	1.92794			MITF	1.51352	0.292114	SKAP2	0.348833	1.40875
HIBADH	4.65601	2.65612						SCAF4	4.1992	1.52028														CD59	6.77854	5.75736	FMN2	0	0.168582			TOX2	1.51085	0.306452	WFDC2	0.386611	1.61579
CSNK1D	4.15766	2.22543						ANKLE1	3.48633	1.06554														LOC100400790	6.64598	5.32915	TWIST2	0	0.45871			LOC100386998	2.3907	0.543409	RIMKLA	0.191539	0.856951
HDGFL2	1.15959	0.343785						EIF2AK3	3.38053	0.979949														CAMK2N1	3.56535	1.29103	LAMA4	0.650244	2.74948			LOC100894903	3.77973	1.29974	CRABP2	1.25776	3.03036
SLC25A1	3.55452	1.74057						PHRF1	3.33684	0.975086														EID1	7.90417	6.87051	CADM2	0	0.115773			ATP1B1	3.93999	1.4001	NUAK1	0.851459	2.50545
TUBB6	7.21661	4.7782						NOA1	4.11851	1.45737														CAPRIN2	3.95561	2.34218	LOC100396946	0	0.251944			GAREM1	0.226149	0.0513833	STK17B	0.589805	1.93309
TBC1D22A	1.30795	0.408452						CLDN3	3.99784	1.40713														C11H11orf95	3.43366	2.04114	KAZALD1	0	0.208336			MYLK	0.234658	0.0531846	HAPLN1	0.518976	1.68484
APBA3	1.57076	0.547284						C1H22orf39	3.5605	1.11163														ALPL	4.0749	1.18764	HOXC8	0	0.466945			TOX3	3.37357	1.0789	PEX2	2.14485	4.37075
C3H4orf33	1.28692	0.396857						POLG	3.52212	1.07311														BAZ2B	3.45205	2.14039	IFIT5	0.228846	2.1589			MATN2	9.36017	6.1595	LEKR1	0.680292	2.12999
RXYLT1	2.9426	1.31975						ATAD2B	1.67512	0.349596														LOC103791108	2.29018	0.627159	MYO1G	0	0.235121			DACH2	5.0433	2.25004	BMP1	0.591105	1.88664
CDC42EP1	1.63405	0.543997						MYCL	1.52626	0.264375														DYNC1H1	3.85399	2.85506	SHANK2	0.00991694	0.471464			ACTA1	3.23931	0.887768	TGFA	0.404995	1.48281
DBNL	4.14465	2.12511						PPIF	5.79086	2.80294														TMEM59	9.64831	8.6071	SKAP1	0	0.55533			F2RL1	4.25396	1.70266	AGBL5	0.851739	2.39469
DNAJC2	5.67235	3.61388						ITGA6	4.61762	1.89005														FMO4	2.96762	0.973565	BDKRB1	0	0.376413			LAMA1	2.94231	0.951366	SLC18B1	0.499217	1.70322
LOC100397540	4.69045	2.67786						LOC100409946	1.76771	0.336922														TBC1D31	4.77348	3.81152	LOC103795247	0	0.470846			CNTNAP2	3.65273	1.24671	DNMT3B	0.521845	1.78827
ME1	3.79837	1.96872						NME3	4.85723	1.99532														GSE1	3.79965	2.87945	RBM20	0.0027415	0.335803			LOC100404252	2.91031	1.05863	CACNA1C	0.0577554	0.28077
GAL3ST1	2.81933	1.23531						GCSH	6.36242	3.29904														SENP6	4.80616	3.0108	LOC108588004	0	1.03704			PDZK1	2.37399	0.624869	ATP8A1	0.275466	1.09654
LITAF	4.03487	2.16061						FADS3	2.08994	0.469852														GRAMD1A	4.39815	2.78103	LOC118146969	0	2.60473			OGFRL1	1.67422	0.359431	PYDC1	1.06512	2.71225
ALKBH7	3.49423	1.76108						ATRIP	4.00598	1.41005														CCNA1	2.55823	0.816608	LOC118153846	0	1.001			CNMD	6.60227	3.72771	GSN	3.19663	5.35868
C9H12orf75	3.8021	1.9633						DDX17	2.62838	0.643577														ZFAND6	8.34372	7.32208	TNFSF11	0	0.43782			DAB2	5.52701	2.67071	RTN1	1.47395	3.30035
TOR1A	5.35502	3.26405						R3HDM4	4.51339	1.77488														RAB43	4.27123	2.70477	SLCO4C1	0.108745	3.34985			SOSTDC1	3.17212	0.915066	PPP3CA	0.663213	1.91897
POLR3E	5.14568	3.16644						LIPT2	2.65284	0.66302														RLF	5.22376	4.02218	GPR139	0	0.205907			PLAT	8.18927	5.19311	LNPK	2.56342	4.61579
DHX37	3.25678	1.57761						MGAT4B	1.9834	0.414665														SPECC1L	4.83566	3.79689	LOC103795597	0	0.104613			LMO7	4.2577	1.71096	LOC100406950	1.30106	2.95984
MTG1	3.34252	1.64872						ALG2	4.34685	1.68457														CHRNB3	2.48727	1.21063	EPGN	0	0.686213			AHNAK	2.99695	0.953371	LOC100401098	3.83921	6.18339
MED15	3.75444	1.89857						ASB6	4.00449	1.4139														SLC44A1	3.99877	2.79537	KLF1	0	0.561053			LAMB1	5.88654	3.03237	LOC100410236	0.743303	2.10189
PPCS	5.40338	3.40137						PDCD6	7.07958	3.99028														USP34	3.71406	2.62345	TSHZ1	0.00192325	0.349479			JCAD	0.228051	0.0435209	TMEM59L	0.799762	2.20909
ME2	4.89646	2.9149						MARCKSL1	7.66834	4.56544														ASB3	5.33433	4.34197	CCL15	0	1.1159			BLVRA	5.27424	2.62672	HSPB1	6.72081	9.02017
FUCA1	5.78428	3.55529						CNNM2	1.72002	0.330277														ZSCAN32	1.96007	0.265483	CA4	0.130365	2.48659			NME9	1.34163	0.617743	LOC103788455	1.92027	3.83071
FAM216A	5.47572	3.46427						LOC118142765	3.89286	1.35426														AFDN	3.15471	1.47152	CCL2	0.117431	2.69261			ANKRD1	3.68551	1.27327	RORA	0.505169	1.63989
RRP36	4.25416	2.26801						NECAB3	2.49917	0.573211														TJP3	4.32487	1.97473	ADORA1	0.00337136	0.387295			SH3D21	3.21476	1.13861	LOC118145832	0.636797	1.88079
SF3A1	4.94617	2.98668						AMDHD2	4.73733	1.92652														MOV10	6.56213	5.40712	PTGES	0.146679	2.2739			RHOBTB3	3.07889	1.0125	PDE1C	0.00660141	0.0833873
RAB14	6.21965	4.15716						TTC13	3.56056	1.09255														C5H20orf194	3.49699	2.12764	POU3F2	0.0228403	0.782774			KIF13B	3.0051	1.01194	ARHGEF15	0.88689	2.34317
FAM210A	3.6715	1.93502						NPPC	4.75021	1.89961														ZBTB43	3.18727	2.10034	LAYN	0	0.470061			SP8	2.38177	0.664459	CLCN1	0.122335	0.507645
LMNA	3.53399	1.79137						MOGS	4.1437	1.53048														WDR48	5.03716	4.03589	NCR3LG1	0	0.132473			PIANP	2.5674	0.928563	KLF11	1.72995	3.61079
DTYMK	4.33792	2.44993						RAB5IF	6.90533	3.85419														GPI	6.12355	5.0765	CRYBB1	0	0.725228			CASP3	4.91247	2.31752	ASGR1	0.846126	2.31114
ASF1A	5.28884	3.30747						PNRC1	4.77841	1.98901														BTD	4.58408	3.29363	VAMP1	0	0.307229			SYT13	2.4286	0.69267	PDYN	3.89216	6.02438
UAP1	3.89541	2.0926						MAEA	5.0115	2.18543														MYBL2	8.27538	6.83258	IL1RN	0	0.352091			NID2	6.51535	3.83082	UNC5B	0.40966	1.3375
RASSF7	2.03118	0.820976						PPM1N	3.43439	1.08452														TULP4	3.52158	2.32803	HOXD11	0	0.544887			VCAN	4.20027	1.76938	LTBP3	0.1858	0.751834
CHPF2	2.01405	0.765709						PCGF6	4.54707	1.82913														NANOGNB	3.06518	1.53535	LOC118146651	0	0.582863			LOC100895187	1.23838	0.285186	TEC	1.49328	3.22176
CHKB	5.3953	3.42139						CKB	5.35102	2.61502														GARRE1	3.89009	2.91946	LOC118151457	0.0239862	1.87243			SERPINE2	5.39135	2.84759	CHST5	1.27958	2.91423
VPS4A	5.37109	3.38801						SMPD2	4.14752	1.57987														ARHGEF15	2.34317	0.902124	LYPD6	0.377201	2.50804			PLP1	3.3795	1.27962	EPX	1.68295	3.3752
UBALD1	1.60996	0.580297						SPG7	4.36847	1.7055														ZNF699	3.55519	2.52903	DES	0	0.372645			ZNF800	1.11963	0.243149	NES	0.619696	1.77166
LSM4	6.43706	4.24028						PPP2CA	6.05747	3.11877														DEPDC7	5.42867	3.83877	SPTLC3	0.0459237	1.08139			DYSF	1.67414	0.412612	FAM178B	0.364989	1.22327
MTFMT	3.98541	1.98734						RNF126	4.80375	2.04929														JMJD1C	3.50897	2.41004	BICC1	0.0109468	0.534193			STARD8	3.55029	1.42842	UBE2E2	3.40559	5.49464
EIF4EBP1	5.82879	3.74961						ZNF777	0.961398	0.14904														TNRC6B	3.67636	2.76681	SP100	0.00667702	0.828612			AASS	2.08259	0.58899	PTPRS	0.92296	2.39335
SEC16A	4.01559	2.09994						CISD3	3.11073	0.936879														SASH1	2.33335	1.17525	TNN	0.00893415	0.620904			GCAT	5.63007	3.02585	RASA4B	0.289363	0.987013
THAP8	3.0086	1.44888						ITFG1	5.39474	2.53358														MAST2	2.3448	0.879571	HOXA3	0.00753192	0.819869			PINLYP	5.85708	3.24417	IQCB1	1.72179	3.51367
TOB2	4.58817	2.72188						PREB	5.72794	2.81931														PDPN	9.65092	8.4838	ABLIM3	0.0999609	1.5013			GPRIN3	0.316815	0.0549835	ETS2	0.816155	2.10404
CEMIP2	4.3773	2.56788						BAG1	4.67066	1.95912														CCDC171	1.64845	0.448429	PSD3	0.059384	0.821737			SUSD2	4.42483	2.0329	ABHD14B	0.458694	1.4177
COMMD3	3.3724	1.67037						DLGAP3	1.6199	0.305909														ATG4C	4.33742	3.17516	LOC103791830	0	0.187217			FABP7	8.84788	6.21408	APLP1	2.63209	4.5861
CBR1	3.88414	2.10253						NSMCE3	4.83189	2.067														CLK1	5.5365	4.30424	SFRP4	0	0.378567			COL17A1	2.87796	0.97162	MXI1	1.38702	3.08537
TMEM185A	1.40308	0.47443						RER1	6.77872	3.7819														C14H2orf81	2.00271	0.496045	CRACR2A	0	0.182136			DENND2C	1.62377	0.41621	EFNA3	1.45866	3.15437
MPC2	6.43073	4.20009						TENT5B	6.8528	3.80104														MMP11	4.19642	2.18346	SLITRK5	0	0.148347			ACTG2	3.04627	1.02267	BAMBI	2.33176	4.27659
OSBPL11	3.3065	1.66302						HES6	1.54648	0.293674														ETV1	4.02161	2.79882	SATB2	0.0448429	1.34022			DPPA3	7.13659	4.58022	PREX1	1.80301	3.53358
STON2	2.75074	1.27402						SIK1	1.67189	0.332209														MEX3B	2.50236	0.700849	LOC118143626	0	0.265283			IL17RB	4.60528	2.31337	C7	1.14935	2.68972
YWHAB	7.9081	5.90128						SLC30A2	2.4246	0.680522														GDF3	9.26703	7.00279	DNER	0	0.266957			SPAG6	2.93773	1.0685	RBP4	1.47403	3.02582
CLIP3	4.9002	3.02446						PPM1J	3.86843	1.36097														SPATS2	4.84157	3.59309	CXCL6	0	0.437127			COL4A1	4.72449	2.47752	ERO1A	3.71027	5.66081
LUC7L2	4.75474	2.8561						C10H14orf28	1.93875	0.416333														INTS6	4.33073	3.25831	VSTM2A	0	0.236219			PDGFD	3.06268	1.1793	RGS9	0.361957	1.15206
CHFR	2.96738	1.45466						INSIG1	3.08006	0.894776														LOC103791220	2.66284	0.972208	KLHL30	0	0.174538			SLC7A5	5.40228	3.00804	SYT2	1.18557	2.68132
BCKDHB	4.68486	2.84861						RAB40B	2.72938	0.728552														LOC100399437	6.63245	5.59842	LOC103787664	0.00400342	0.56185			C1H9orf116	2.57755	0.983609	TGFBR3	2.44226	4.34535
PCBP4	2.78268	1.29488						FRS3	0.967517	0.153868														LARP4B	3.40033	2.29586	WNT5A	0.617407	6.11194			TTYH2	1.99904	0.62102	LOC103787567	0.357621	1.16432
KLHL23	4.4974	2.65338						ASPH	3.05856	0.903601														TBC1D1	3.17431	1.2863	LOC118154603	0.104853	2.05395			GATM	6.37251	3.97117	LOC100404410	4.25569	6.28389
SLC20A1	6.70917	4.75311						CEBPG	4.14854	1.57811														EZH1	3.23316	1.59328	APOB	0.00539206	0.28952			ARHGAP18	5.8745	3.53484	LRRC9	0.167539	0.604645
RITA1	3.87437	2.083						WFIKKN1	0.775977	0.115245														NT5C2	3.13875	2.07473	OLFM4	0.00377453	0.531013			MANEAL	1.47432	0.463668	DNAH5	0.128727	0.477237
MAGEF1	4.10456	2.34093						SH2D3A	3.6703	1.23754														PRKAR2B	4.4446	3.30503	LOC100391006	0	1.0345			DPYSL5	1.54869	0.444048	RARG	1.33487	2.85797
TBC1D25	1.87254	0.750364						C11H11orf24	3.69922	1.2929														ASAP2	2.75551	1.64441	CYP26A1	0.655929	6.56434			TMEM81	1.59633	0.65635	HHIP	3.10988	5.03737
MTR	2.56576	1.16223						CHDH	3.75808	1.41415														TENT5C	2.38	1.29719	LOC103787226	0	0.305647			LOC108590829	4.64641	2.27562	DDIT4	4.51911	6.48714
KEAP1	4.26213	2.38952						CAPN7	4.44486	1.82077														LOC100413659	3.52623	1.92743	LOC100385225	0	0.119347			XYLT2	3.47371	1.47139	CDH11	0.985114	2.31316
PHB2	8.09279	6.01656						EIF2AK1	5.30216	2.50214														MARK1	2.72573	1.42464	NGF	0	0.536092			DBNDD2	3.54644	1.6023	CYRIA	0.501662	1.45592
TRAPPC3	5.54331	3.65715						LOC100385876	1.15838	0.198682														LOC108590843	3.07132	0	TRERF1	0.00475432	0.300619			MBOAT2	0.205975	0.136871	ENO1	7.51043	9.40205
MAPKAP1	2.88773	1.39804						TMEM260	3.99496	1.50032														SESN2	5.5534	3.94454	TMEFF2	0.0454928	1.31745			NQO2	4.32923	2.21773	MPZL3	0.789742	2.01611
LOC103795984	2.12347	0.910116						SGSH	4.89826	2.17562														PRKAG1	5.73265	4.51137	LOC118147182	0	0.448512			STOX1	2.83421	1.24777	NBEA	0.939816	2.224
GSPT2	4.5594	2.76747						H2AFY2	5.99291	3.09151														RAPGEF2	2.55606	1.40678	GPRC5A	0	0.251336			CLU	6.66106	4.14233	DNAJC6	1.52657	3.10461
TENT5B	3.80104	2.1642						CLN5	4.6715	1.98166														ZFP2	2.52658	1.22563	CEACAM19	0.0169961	1.02959			SYNE4	2.65014	0.968622	BMP2K	0.545786	1.53392
SLC25A3	7.4541	5.37587						LOC100412058	3.29954	1.02503														RAB11FIP4	3.62568	2.67568	CSGALNACT1	0	0.155197			LIPG	3.78984	1.7368	TJP2	1.56008	3.1688
CLPTM1	3.69334	1.98615						RAB22A	2.07566	0.486825														BPNT2	4.19746	2.89635	JAM2	0.213255	3.62577			OPCML	1.81994	0.574985	TRPC1	0.526301	1.46628
LSM10	5.06186	3.08859						LDLRAP1	2.56988	0.686869														CPEB3	1.37144	0.0969792	SYK	0.0945748	1.32038			LOC100394518	5.0024	2.78243	LOC118150622	1.48934	3.07293
ISYNA1	5.69883	3.88122						DFFB	2.96949	0.85468														ZMYND8	4.20403	3.24429	DSE	0.0267554	0.745474			KCNA2	1.44084	0.421022	NINJ1	2.46352	4.18863
HSPBP1	3.8655	2.20456						AKT1S1	3.00241	0.916114														FAM184A	3.53978	1.85151	SLC16A12	0	0.193971			IMPDH1	1.87332	0.672426	ROPN1	0.50903	1.4231
SEC24D	3.24228	1.65198						PRELID1	7.69387	4.73122														CLSTN1	5.64311	4.22958	BCAN	0	0.229925			PPARGC1B	1.82948	0.637093	B3GNT4	1.61282	3.12361
AK3	2.76398	1.32489						CHIC2	2.84875	0.82018														ADRA2B	0.533668	0	FCRL3	0	0.225711			CYP4X1	3.47877	1.58497	CFAP91	0.585605	1.58623
SLC25A38	3.54798	1.95509						PSPC1	4.56094	1.94132														NFKBIA	6.49263	5.46064	FAM163A	0	0.150254			DNMT3L	2.99421	1.29472	SMPDL3B	0.759666	1.87458
DAPK1	5.90097	4.00358						OSTM1	3.38318	1.19715														KLHL24	3.48159	2.10213	SLC38A3	0	0.296049			TLCD4	2.5653	1.01423	MTMR8	0.423956	1.14914
HACE1	3.51641	1.91358						CERS4	2.96326	0.891916														RTN1	3.30035	0.900095	LOC118155348	0	0.120697			LOC118145581	6.81208	4.5592	P4HA1	5.06942	6.88522
DGCR2	5.44092	3.50688						TMEM183A	6.23789	3.3854														LOC103787285	4.17341	3.13812	LOC100402239	0.0234367	1.73399			COL26A1	4.50425	2.29402	CRLF1	0.7417	1.838
ATP6V1H	5.29432	3.33668						TMEM51	3.41722	1.16514														TMEM177	3.47103	2.23518	GDNF	0	0.125926			ANKH	2.72886	1.12414	MED26	0.322611	0.989251
ETV4	4.41597	2.66863						RALY	3.1838	0.988739														PTER	3.38646	1.62336	IGDCC4	0.00756893	0.431211			ELOVL2	4.16108	2.11928	RAB30	0.315798	0.943038
SORBS3	2.50582	1.13483						SLC49A4	4.05934	1.57872														LOC100895133	5.14921	3.26041	LOC103791801	0	0.591875			CAMKV	2.65498	1.07907	IMMP2L	0.200692	0.648545
UBE2E2	3.84818	2.23979						MICU2	5.70402	2.88902														SLC25A27	2.78198	0.85752	SP7	0.00346461	0.458795			LOC118154015	1.70269	0.568013	ATP1B2	1.60574	3.09804
MPV17L2	3.1451	1.60807						LOC103790910	2.83631	0.810656														EPB41L4A	3.14368	1.61254	NRAP	0	0.147283			RPL3L	2.17076	0.835673	GAA	2.93965	4.70261
LNPK	2.53499	1.15162						RANBP1	8.39358	5.45348														FOXO3	2.89638	1.73026	STX11	0.00383329	0.362342			STRIP2	2.69418	1.09586	DERA	2.85726	4.61809
ARPC2	8.34533	6.44645						ETNK2	3.34026	1.10862														RCC2	4.09475	2.91405	ZNF750	0.00323177	0.449795			TVP23A	0.869453	0.252559	ACSM3	0.70057	1.72047
SSBP4	1.93354	0.807271						VAT1	7.44274	4.53757														ZNF488	2.82829	0.124674	CRMP1	0	0.208562			PMP22	3.42332	1.65859	ADSS1	0.835241	1.9756
EEF1AKMT2	3.60888	1.90719						PDGFD	3.36804	1.12127														C2CD5	3.54478	2.14778	RAB17	0.153331	1.68099			CEND1	3.85887	1.94392	SMAD9	1.96482	3.56012
DNAJB1	5.57868	3.65435						CPT2	5.3329	2.56641														SYNJ2	2.34203	1.18676	LOC108593826	0.00992502	1.03167			FGFR2	3.13541	1.40325	WWC1	0.892056	2.07298
TFCP2L1	4.00942	2.21009						TOLLIP	3.01874	0.9413														ARID4A	3.22902	2.31053	NAAA	0	0.220084			STK26	5.26354	3.17219	ENPP1	1.19358	2.51599
SLC39A3	1.2964	0.482675						METTL9	5.20889	2.47099														CFLAR	3.32163	2.13134	LOC100411836	0	1.23807			PROS1	3.6592	1.83637	ANO10	2.25461	3.84724
SSNA1	4.79251	3.02106						CBFB	5.29001	2.55929														LARGE1	3.80284	2.51282	CRACR2B	0.101235	1.56351			PLSCR1	6.43132	4.33032	FAM189B	1.50515	2.95622
ADSS2	5.74441	3.92373						AGPAT2	5.86877	3.07674														OTOGL	0.757365	0.0331703	LOC118154788	0	0.858866			MYL9	7.41699	5.32974	NDUFAF4	4.69919	6.53981
SLC25A46	3.7307	2.10639						B3GALNT2	4.3293	1.81263														ACVR2B	2.23429	1.35095	HS3ST3A1	0	0.214163			SLC9A3R1	5.90407	3.89227	LOC108589009	1.11453	2.39223
MTRF1L	2.70186	1.31842						DCAF10	0.968939	0.174115														CLIP3	4.17521	2.6518	EVA1B	0	0.62359			TENM4	1.88681	0.716384	SLC25A25	0.813206	1.89244
PTBP1	4.52745	2.80248						CHCHD10	6.53242	3.68024														GSPT2	5.63107	4.02735	ASIC1	0	0.144404			SAMD14	2.5251	1.15539	ADAMTS19	1.46173	2.86327
KLHL12	3.78587	2.1509						HDHD5	7.20111	4.3201														RERE	2.88719	1.81054	DIRAS3	0.0453082	1.11344			APCDD1	3.72902	1.91391	KCND1	0.832682	1.91669
PSMD5	5.41283	3.55478						RGS19	2.23747	0.572605														LOC103788313	2.01694	0	TRIM55	0.216622	2.17344			TLL2	3.46942	1.74024	FBXO15	0.926491	2.05563
L2HGDH	2.89568	1.41301						TMC7	2.72845	0.810244														MAST3	1.30255	0.323767	SLC41A2	0.0753024	0.911664			PPARA	1.05829	0.344275	ARSI	3.15722	4.83819
DUSP1	1.03141	0.377142						PNMA1	4.0049	1.61097														SGSM1	4.17713	1.49547	SRD5A2	0	0.168392			SLIT3	1.26271	0.419194	LOC118153504	1.58129	2.89098
FHL2	4.09373	2.38709						CEP78	3.97018	1.52636														MPDZ	3.4836	2.11543	BRINP1	0.0466804	1.15784			SH3BP4	1.22872	0.426512	CPAMD8	0.493915	1.23794
KLF10	2.87996	1.45477						CHUK	4.10553	1.63913														LOC108590234	4.6714	3.60398	TNFRSF10D	0	0.19544			TERT	0.877036	0.277397	RAB25	2.88667	4.54286
OGFOD3	2.14462	0.922474						HNRNPM	8.19829	5.26696														NEIL2	3.65427	2.16827	APOC2	0.293631	2.85783			KCNK5	3.14948	1.46594	SLC28A3	1.14229	2.36342
LSM2	7.72379	5.89477						LARP6	2.32688	0.605397														FABP7	6.21408	4.53357	ARAP2	0.00140593	0.195914			FBXL13	0.829609	0.265503	STBD1	1.72731	3.19094
NANOS3	0.760842	0.258746						SIMC1	3.38083	1.1671														RRM2B	2.91975	1.83219	TSHZ2	0	0.168676			CACHD1	3.20344	1.56653	GLS	0.758718	1.76524
FASTK	5.04499	3.17551						MTERF3	4.56374	1.98963														LRIG1	4.90846	3.62347	LOC108593512	0	1.24763			PCTP	3.08169	1.47973	CA2	0.867119	1.90868
ZNF664	3.44534	1.92771						MCCC1	4.69793	2.10688														LOC103789795	2.84835	1.58445	PPM1E	0.00339316	0.280351			E2F8	2.38948	1.02294	MFHAS1	0.491595	1.27551
SHCBP1	4.78028	3.0795						LSM14A	6.30062	3.49965														SLC22A14	0.925179	0	AMDHD1	0	0.319075			ANGPTL4	4.36769	2.49254	FBXO25	0.321604	0.913956
KPTN	4.97406	3.17602						ACSS2	1.49106	0.320254														MORC3	4.49924	3.43525	LOC103795249	0	0.889679			TFCP2L1	6.79854	4.8333	PGM1	4.3976	6.11088
ZFYVE21	5.69264	3.81456						CLTA	6.74827	3.93066														SYT11	2.59777	1.14307	LOC100395338	0	0.324279			NPY1R	2.92249	1.35063	ADGRV1	0.222163	0.644482
FBXO30	2.04075	0.913747						UNC119B	5.11104	2.45817														TSPAN15	3.25096	1.03672	EMX1	0.0885651	1.63629			KIFC3	1.17185	0.408395	OLFM2	2.49046	4.05159
NELFB	1.74422	0.733879						RGL3	1.6442	0.373603														SUN2	3.74261	2.01932	ADGRA2	0.0190175	0.608753			SLC38A1	2.90331	1.38353	RASGRF2	0.282841	0.786328
LOC100401450	0.865743	0.298286						UVRAG	2.61685	0.742124														EFR3B	3.56748	2.13741	GLI2	0.0123422	0.401572			TYRO3	2.09647	0.862515	LOC103791822	4.92795	6.6609
FSCN1	2.14271	0.956179						SART1	4.23696	1.73739														NBEA	2.224	0.961858	LOC108590882	0	0.168662			ATF1	4.71441	2.88977	LOC103791845	1.42796	2.63631
HM13	5.21229	3.5179						VAC14	3.57362	1.30668														REST	5.91999	4.94994	ESAM	0.250495	3.76923			SH3BGRL2	4.72619	2.92489	THBS3	1.10304	2.3146
URB1	2.20307	0.98826						EZH2	5.49555	2.80626														C7H1orf174	6.20696	5.21179	TMPRSS3	0	0.268701			CDC6	5.25304	3.41815	CACNB2	0.849184	1.87893
HAGH	3.6722	2.1345						FAM50B	2.7041	0.798083														RMND5B	3.73713	2.56556	PSORS1C2	0.263477	4.43004			MTMR14	5.96626	4.0982	NADK2	1.34182	2.63218
LOC100412999	5.39384	3.67474						REX1BD	6.66056	3.83389														CAMKMT	4.75844	3.35403	LOC118152537	0	2.53917			GPX2	3.60565	1.96361	PTPRF	4.39008	6.06601
SLC25A39	6.7797	5.02711						CTSH	3.75204	1.52122														TSTD1	6.16493	4.64405	GPR21	0	0.10119			SLC26A10	6.31489	4.39769	PIP4P2	1.50418	2.84406
PPDPF	3.12563	1.76674						SPINT1	6.58174	3.80172														CAGE1	3.29994	1.54132	GNG4	0.0503866	0.956056			CKB	4.26335	2.57074	LOC100393071	1.34413	2.56288
CYTH2	3.11738	1.69263						FAM83D	4.238	1.78884														TUBB2B	4.50797	3.03446	LOC108589540	0	0.940506			WIPF1	3.02172	1.45563	TENM3	0.346949	0.912125
TIAM1	2.83668	1.46343						SH3BP5	2.57409	0.764493														RRAGB	3.92198	2.44748	STMN2	0.0492576	1.10635			ACP2	4.30993	2.58281	ZFAND1	2.91742	4.50311
SOCS2	4.63462	3.0146						VMO1	1.0814	0.206025														TMEM182	3.27804	2.16847	C11H11orf96	0	0.496734			LOC103789437	5.74885	3.89709	ID1	6.05883	7.79584
PLGRKT	4.68306	3.01112						HEBP2	5.69226	3.00914														POGZ	3.4085	2.40514	UNC45B	0.0558214	0.870051			SLC5A6	7.25654	5.37642	HVCN1	1.37911	2.6291
LOC118143745	2.20295	1.03665						LLGL2	4.10119	1.70537														QDPR	8.63637	7.51789	XKR5	0.0152036	0.568012			UNC79	0.711144	0.232398	KLHL5	0.939256	2.0077
USP21	3.43426	1.92662						CCNQ	4.04267	1.65099														PLEKHO2	3.20011	1.93969	FREM3	0	0.0988445			ITGA6	4.9425	3.1916	GAB2	1.73999	3.06773
HPRT1	5.7756	4.06054						LOC100385770	9.27839	6.44712														LOC100394476	2.18904	1.37782	LOC100395603	0	0.149097			TAGLN	4.36535	2.65272	RBFOX3	1.55792	2.86347
HACD3	4.86664	3.1283						ATP1B3	6.89149	4.14494														FNDC5	1.72448	0.348777	SLITRK3	0	0.0694135			GCH1	3.01722	1.51964	DIO2	0.904991	1.92286
KRT18	8.27345	6.53346						AKAP17A	2.12143	0.571573														LAMB2	5.58986	4.36741	NT5M	0	0.241716			S100A14	6.03434	4.21843	KLK5	1.26228	2.3718
PELI1	2.85773	1.50844						ZNF783	0.659977	0.110898														LOC100400759	5.30374	4.30244	RASGRF1	0	0.131141			GPR176	4.57816	2.8596	LOC100398726	1.67228	2.97191
AP1M1	4.23292	2.66523						EGLN3	4.99773	2.47173														NAB1	3.18695	2.07044	LOC100408884	0	0.640455			GUCY1B1	4.76314	3.05294	ANKRD6	1.00476	2.06275
PEX10	2.25266	1.072						VAT1L	6.67184	3.96829														STAC2	2.24273	0.306271	LOC108592898	0.00412683	0.400826			ERRFI1	6.3258	4.51803	ATXN1	0.805357	1.7409
C2H7orf50	2.93847	1.56756						HASPIN	3.70857	1.43934														RAB29	4.6216	3.18217	MEIS1	0.207611	3.86693			ATP2B1	4.05035	2.32335	RGS2	5.55671	7.14788
INTS10	5.42332	3.67763						LOC118142800	3.80902	1.50648														AMBRA1	2.59905	1.69776	PRR29	0	0.226763			PRIMPOL	3.93245	2.32207	RRAGD	0.654256	1.53782
LOC100405991	2.16063	1.01235						LOC118142863	4.11021	1.70621														THUMPD2	4.84722	3.73232	FABP5	0.594065	5.74356			TLCD1	3.11704	1.66842	LOC100895133	3.66221	5.14921
PLAA	5.42358	3.56451						RAP1B	7.35883	4.60156														DACH2	2.25004	0.587089	ARHGEF40	0.0163196	0.887283			SLC25A24	2.50888	1.22301	HACD4	1.72679	3.04604
FLOT1	5.46068	3.73189						LOC100895615	2.07243	0.548747														ZNF428	5.38252	3.9863	S1PR3	0.124855	2.30524			EPCAM	10.2934	8.48348	AREL1	3.24466	4.77918
ANXA4	3.62007	2.19738						ZDHHC16	5.88996	3.16248														PIK3IP1	4.16092	1.55919	SHISA9	0.00483666	0.446624			TSPAN4	5.65503	3.92076	LDHA	8.29044	9.8614
MIS18A	6.8014	5.06587						LRRFIP2	3.1614	1.06865														TAF1B	4.92925	3.74523	SPOCK3	0.0829539	0.905161			PLEKHA7	1.76637	0.752336	TRAPPC6A	3.35	4.87108
RHEB	4.58536	2.99126						FAM241A	2.09639	0.526886														LOC103789822	4.17707	1.37793	WNT3A	0.0195937	0.801003			GPRC5C	3.54852	2.02206	LRRC4	1.29712	2.46521
CLIC4	6.40468	4.69908						RAMP2	4.54335	2.0242														ARVCF	3.29018	1.95345	LOC100390034	0.000967388	0.12578			ST7	1.90088	0.815152	SLC26A11	1.25015	2.40043
RANBP10	2.72331	1.42799						MAP3K11	1.19092	0.238795														DDB2	4.76646	3.28178	FOXI3	0	0.320669			COL4A2	4.67128	2.99022	DENND4C	0.461166	1.11961
PRELID1	4.73122	3.10486						GOLPH3	5.79063	3.14884														LOC100400472	0.899665	0.025388	SYT6	0	0.0734323			AK3	4.85366	3.22137	IGF1R	2.1083	3.48272
DPPA3	6.40686	4.70721						ADPGK	5.42593	2.81638														PCSK1N	5.76561	1.51186	TAL2	0	0.491769			OTX2	4.37921	2.7453	NR1D2	1.01047	2.0414
UBIAD1	3.72512	2.18427						LOC100387829	2.23936	0.614987														FNBP4	4.89559	3.81168	SERPINE1	0.246512	1.89076			DAAM2	0.936215	0.358209	EFR3B	2.19906	3.56748
LOC100408323	3.61534	2.15278						BRD3OS	4.60943	2.04508														LOC100394479	2.21548	1.35371	FLRT2	0.0139195	0.859089			SLC25A35	2.83405	1.53467	TOB1	1.57243	2.87983
FRA10AC1	3.795	2.32359						TBC1D20	3.08492	1.06096														LOC103790968	2.25257	0.453853	EPO	0	0.367811			LOC118145580	8.74736	6.98974	BNIP3L	4.27073	5.78852
NDUFAB1	6.32536	4.72707						ATAD3A	4.84027	2.34636														HIP1R	3.85257	2.48183	MMP3	0.0456584	1.17714			NQO1	7.75494	6.05252	PTK7	2.7923	4.22703
ZC3H3	1.91506	0.857734						NUDT16L1	5.16699	2.56216														C14H2orf73	1.61127	0.0965552	PCDHB1	0	0.122316			NIPAL2	2.82539	1.5129	CA14	2.88093	4.21519
LMO4	3.41336	1.95628						CYP2S1	4.36464	1.97672														LOC103791242	3.67484	1.67806	LTBP2	0.0154395	0.436509			ZWINT	4.3938	2.83079	MTCL1	0.81091	1.71653
KLF6	5.71358	4.03181						MYO5B	0.711648	0.150688														PLA2G4B	2.53074	0.835292	LOC100409044	0.0443256	1.23882			PRIM2	4.96902	3.32921	EOGT	1.22261	2.33542
BPHL	5.49721	3.79076						MPV17L2	5.78465	3.1451														LOC103787786	4.95194	3.39792	HGF	0.0355629	0.704495			PYCR1	5.16053	3.53051	LOC108589640	1.32829	2.47667
ACOT7	7.73182	6.06619						USP48	5.2166	2.66219														NFATC4	1.8998	0.472486	IRF8	0	0.180758			GRB7	2.43335	1.19995	VAT1	5.47542	7.04113
PEA15	5.20622	3.59913						TBC1D17	2.78752	0.887069														GCC2	5.18105	3.86833	MMP10	0.00643315	0.624166			MAML3	1.255	0.526417	PGAP1	0.49479	1.17852
TPM1	5.92097	4.26029						SLC52A2	5.30154	2.73691														HOMER3	4.24157	1.81132	RTL9	0.0224513	0.387554			DHRS7	7.40416	5.69324	OLFML3	3.18224	4.58513
NUDT16L1	2.56216	1.38062						RABEP1	3.90719	1.61812														GMCL1	3.8653	2.71889	LOC118148806	0	0.164632			CTDSPL	2.46279	1.23633	MACIR	1.48883	2.66585
CDH1	6.359	4.63106						BAIAP2L1	4.21563	1.84639														CACNB2	1.87893	0.737274	LOC118142868	0	0.807787			H1F0	6.86481	5.12681	RBM11	1.49394	2.64773
ITM2B	4.8388	3.26745						ATG16L2	1.87679	0.484525														CNTN4	2.45244	0.717227	PF4	0.414999	3.15037			SELENOI	3.23757	1.82517	FAM162A	3.84061	5.30418
DUSP23	1.4736	0.641515						SLC46A3	3.82568	1.59249														CEP290	2.53917	1.47241	APOF	0	0.376066			LOC100894745	3.26605	1.87599	ABLIM1	2.58736	3.96507
PCYT2	4.99198	3.40766						HSD11B1L	2.24977	0.641179														FBXL20	3.56732	2.31302	VAT1L	0.585617	5.40763			FZD4	2.93885	1.63151	KDM3A	3.0998	4.54979
GMCL1	2.49914	1.30707						TMEM70	5.64227	3.03635														ADD3	4.1255	3.14693	LOC118143613	0.0054977	0.502218			NEDD9	2.04795	1.01734	ZSWIM6	1.39833	2.53591
SMYD3	2.82271	1.50405						CRTAP	5.2938	2.74206														LOC100894723	2.63074	1.48707	HTR3A	0.0302866	0.879189			CXCL12	1.40823	0.633242	SDC3	1.03361	2.03453
TLE3	2.67249	1.43485						CTSF	2.63166	0.841424														KANSL1	3.49529	2.32729	AHSG	0	0.32205			SLC39A14	6.54717	4.91097	TAF1B	3.49443	4.92925
DNAJC4	5.8251	4.25006						ALDH2	6.05025	3.43956														TTC5	3.98155	2.91476	SLC25A34	0	0.163364			MYL3	6.31423	4.64369	LOC100411055	3.03509	4.43801
NFKBIA	3.75577	2.31155						FAM122A	1.97046	0.515025														RALGAPA1	3.84695	2.77432	TBX15	0	0.143441			LLGL2	5.17624	3.59275	CFLAR	2.04294	3.32163
SH3GLB1	4.10626	2.604						FADS1	5.88655	3.30835														SERINC3	6.95179	5.85027	KCNMB2	0.0372458	0.796205			SLC25A38	4.44661	2.93366	ZNF177	1.87796	3.14467
NAA50	6.30141	4.68567						SLC66A3	6.06327	3.45717														NR2F6	3.50011	1.89421	RNF128	0.172439	2.67674			RND1	3.6623	2.20675	LOC118155256	0.926477	1.85557
DNM2	2.87499	1.55934						MKRN1	7.97191	5.28223														CYP39A1	4.09251	2.79853	XDH	0	0.0995966			ECE2	2.23539	1.12526	MAP4K1	0.471511	1.09807
AURKC	3.44025	2.0726						RARRES1	0.968451	0.203237														ELMO2	4.97096	3.94799	HS6ST2	0.343672	3.69957			ARMT1	4.13736	2.6094	TRIM65	1.16705	2.18222
RIPOR1	3.12492	1.81354						ZFP41	2.37202	0.710438														PLEKHG2	2.06391	0.875158	LOC103787354	0	0.638596			FABP3	2.93242	1.68807	ADGRL1	0.75103	1.53535
UNC119	2.02202	0.987679						EMID1	2.02574	0.562318														CD109	3.19432	1.589	SPOCK2	0.00603127	0.354916			PDGFA	1.24931	0.520892	TMEM45A	2.33291	3.59466
NIN	1.09639	0.443452						ZNF287	1.56174	0.382612														GLIS2	2.31788	1.02787	LOC118144802	0	0.149918			PECAM1	7.85232	6.18734	KLF10	4.44334	5.90618
RRP1B	4.06923	2.5767						NPEPL1	3.22151	1.18457														RFX3	1.54911	0.630216	GLRA2	0	0.146791			SRGAP2	2.90219	1.59898	FITM2	2.01297	3.26319
ELOVL5	5.36241	3.66379						LOC103790198	2.25364	0.652832														BEX2	5.35805	4.01592	TNFRSF10A	0	0.257385			CATSPERZ	3.57171	2.15944	HK2	1.90224	3.03861
SLC25A22	1.70591	0.788886						ANKRD16	2.81408	0.955909														DXO	4.85323	3.68744	LOC118153780	0.013623	0.962259			GSTO1	8.49394	6.87734	UCHL1	4.5607	6.03557
LOC100393645	2.60393	1.39013						TELO2	3.40232	1.27998														MAP1LC3A	5.04821	3.73086	LOC118143794	0.0387642	1.16062			CTH	5.18301	3.62699	RAC3	1.29452	2.32495
NTAN1	2.10597	1.04954						QSOX1	2.89826	1.1963														APLP2	6.58411	5.282	TRABD2B	0.0341228	0.613223			LOC118147209	5.94445	4.35131	AMZ2	3.45101	4.88272
INPP5D	2.61148	1.41166						AP2A2	2.90608	1.0011														SYNRG	4.16715	2.37326	ACAN	0.00138958	0.155258			NUP62CL	2.56229	1.37049	LOC100403775	2.60715	3.86658
CFAP410	1.37956	0.608027						NT5C	5.36742	2.85184														APC	3.85486	2.9703	LOC103788188	0	0.665869			SLC7A2	1.78056	0.852129	FAM184A	2.25993	3.53978
AKIRIN2	2.43091	1.2763						COMTD1	2.84193	0.979597														CRY2	4.01158	2.81089	SLC51B	0	0.356258			PPT2	5.41455	3.86048	AMN1	2.022	3.25214
RAB43	2.69718	1.4384						STK25	6.32362	3.73535														LAMC1	4.85313	3.4731	LOC100408751	0.0479232	2.0672			PIMREG	5.42231	3.82111	LOC100894716	4.78178	6.22688
CAAP1	4.43953	2.90603						SLAIN2	3.836	1.62203														GTF2I	6.78358	5.26377	CXCL1	0.018161	0.963099			TGFB1I1	3.38668	2.02319	DOK4	1.35165	2.37583
KIF11	5.64981	4.03236						NFS1	4.92002	2.47262														ZNF34	2.97977	1.58167	DOK1	0.0525339	0.962676			DHRS3	4.21995	2.77083	PHLPP1	1.51418	2.63144
LRRC41	5.19852	3.65864						PUS1	4.03947	1.70486														RPGR	3.22581	2.27204	LOC108593949	0.00449755	0.456318			AMACR	4.79951	3.32212	GALNT6	3.6569	5.04636
BAG1	1.95912	0.955351						RUNDC1	3.81135	1.51918														KDM1B	2.39425	0.973136	FTCD	0	0.245756			SLC35G2	2.14791	1.13905	ENTPD1	0.685576	1.42425
LOC100389040	5.31488	3.77938						SNX9	4.26623	1.92889														GPR63	4.36221	2.6988	CACNA1E	0.0156494	0.307186			PDSS1	2.81088	1.58077	ANKZF1	2.78726	4.07438
GARS1	4.61439	3.16159						DHRS13	1.67431	0.406705														SERTAD2	2.65049	1.56406	CAMP	0	0.676536			ZNF521	3.28089	1.97939	MLLT3	1.45683	2.51081
GADD45A	1.90032	0.924205						TP53INP1	2.55465	0.802265														SGMS2	1.82605	0.711475	SNTB1	0.00986857	0.405678			CHDH	6.0981	4.5595	LOC100389231	5.25212	6.66972
NAP1L3	3.22555	1.90852						UBQLN1	6.27776	3.70832														WIPF2	2.60679	1.49126	S100A9	0	0.765428			AURKC	5.57928	4.05637	IFI27L2	3.89588	5.31357
PRPS2	5.65905	4.085						C22H19orf25	2.08168	0.58705														MLH1	4.37076	3.31859	HOXC6	0.0151844	0.618838			GLRX	4.34344	2.92294	USP25	1.30746	2.35894
RHOV	1.0804	0.447709						THOP1	3.82203	1.60302														CREM	4.56894	3.13201	ZIC2	0.252179	1.78105			PRKAR1B	1.52686	0.724954	PNPLA7	0.234793	0.594955
EPHX2	2.35911	1.2326						LOC103791325	2.51695	0.797092														BAZ1A	4.60033	3.2845	SPTSSB	0.0362949	1.56108			LOC100393932	1.21175	0.53564	MAST2	1.33491	2.3448
MAN2B1	2.24066	1.16091						WARS2	2.42092	0.747053														ANKRD13A	3.20031	2.13265	MAPK8IP2	0	0.17177			PWWP2A	5.67761	4.15964	TP53BP2	2.3173	3.52227
VASP	4.01029	2.61655						TTLL12	3.64992	1.51269														LOC108588142	4.56526	3.43524	LOC103793386	0	0.196934			ADI1	7.5343	5.97894	MCUR1	2.19622	3.40396
ST6GALNAC3	3.01978	1.77298						LRRC8C	3.26953	1.25441														BSPRY	4.25451	2.92998	LOC108589106	0	0.485842			ECM1	3.45648	2.07448	SIAE	1.96091	3.13683
LOC100405484	4.12328	2.77083						CACTIN	3.1854	1.17722														TDRD7	4.11639	0.372717	LOC118149763	0	0.0625878			UGDH	6.12032	4.60551	STX2	3.70693	5.03262
SPNS1	1.27017	0.569799						MANF	7.24452	4.64991														ALDH7A1	6.158	5.0426	PPP1R14C	0.047507	0.974083			MTRR	5.75535	4.23982	OAZ2	4.63736	6.00825
STUB1	0.963718	0.405666						DYNC2I2	5.40379	2.90921														ENO2	5.6968	3.06466	FRK	0	0.0851952			FKBP11	4.09403	2.69175	SH3PXD2B	2.71419	3.93919
UBA2	5.88137	4.36764						RASSF7	4.44059	2.03118														EAF2	6.45947	4.353	TNC	0.474731	4.1151			CDCA7L	4.47294	3.02306	PEG3	3.05088	4.23104
PSTPIP2	3.46813	2.11785						VTI1B	3.74758	1.56121														LOC103790984	4.77098	2.92401	BRINP3	0.0196777	0.46481			PON2	6.25206	4.64871	LOC103793734	4.48346	5.8104
SNRNP70	2.26199	1.19331						SAMD14	1.24279	0.308921														TAF9B	3.8617	2.49274	LY9	0.00795287	0.488318			GMPPB	5.33462	3.86418	TSTD3	3.45464	4.74429
ATXN10	5.01379	3.52392						NME4	5.65086	3.12217														NEMF	4.49079	3.44901	ACSL5	0	0.187851			LOC100412893	2.86872	1.69397	MAP1LC3A	3.7314	5.04821
VPS37B	1.36105	0.612944						MCOLN1	2.16987	0.63421														PTGDR	2.90512	0.77076	CAMK4	0	0.0712295			ECRG4	4.05987	2.66968	AK1	1.71218	2.81932
PDLIM2	3.81862	2.42587						INPP5K	4.1796	1.89872														ENPP5	3.06337	1.55385	STAMBPL1	0	0.217072			KIF20A	6.72347	5.1349	THAP2	1.71962	2.86075
LOC100396126	3.0993	1.85358						LOC100401281	7.34952	4.73181														ANKRA2	4.63114	3.52313	NFATC2	0	0.0729284			TRMT61A	2.62265	1.50334	ANKRD13A	2.04492	3.20031
IER2	1.55104	0.735469						TEX22	2.00325	0.564222														ZNF235	1.67438	0.572062	OTC	0.0529524	1.24881			SHCBP1	3.64864	2.33021	HMGCL	3.93126	5.25619
JUP	5.6174	4.00867						SLC22A17	2.34121	0.733938														CPE	7.19662	5.6402	LOC108588785	0	0.487766			ZMPSTE24	4.43765	3.01438	MYH14	0.648734	1.29681
SMS	6.54178	5.02834						TRAPPC12	2.79862	0.966732														FAM214A	2.78922	1.40081	LOC118150241	0	0.400476			XBP1	8.4948	7.01143	RSPH9	2.46254	3.65276
SPRED2	2.33554	1.25236						CACFD1	2.7133	0.948858														RCL1	6.68639	5.09445	PAQR5	0	0.18868			AACS	3.49958	2.20871	SMIM27	2.60979	3.83664
RPLP2	8.73607	7.19002						CREG1	5.15096	2.73108														CIR1	5.26758	4.28947	LOC118144963	0.0172483	0.474612			FMO4	4.33642	2.96762	SYN3	0.239036	0.56159
CYRIB	4.71261	3.26569						P4HB	8.30287	5.68262														FOXP1	2.9409	1.86966	CYP26B1	0.0109	0.363876			MOB3B	1.98731	1.03552	TSTD1	4.83703	6.16493
PHTF2	3.87549	2.42771						TRIM24	4.88015	2.50162														BABAM2	5.10315	3.91912	MGST1	0.483049	4.17702			TPST2	5.67926	4.2526	ZC3HAV1L	2.89895	4.15653
EIF5A	6.16578	4.66583						OVOL2	2.9604	1.03895														AFF3	1.95056	0.68394	LIMCH1	0.0634975	2.17085			FAM13B	3.96708	2.61222	SSBP2	4.63469	5.95888
LOC103796609	1.39497	0.641188						TCERG1	5.5236	3.02254														KIF1C	3.19507	2.09705	XK	0.0166547	0.457557			IDH3A	5.6878	4.21982	TMEM54	4.3241	5.63415
ITPRIP	1.53354	0.703367						PRDM15	0.957078	0.203669														TGFBR2	1.63779	0.439131	CADPS	0	0.0890686			KIAA0895	2.40536	1.37837	GNPDA2	1.17173	2.09659
DHRS11	2.8718	1.63727						PARP12	0.954746	0.215367														GOLPH3L	4.61166	3.64655	RPL10L	0	0.311234			LOC100408869	1.9354	1.01315	PGK1	6.91321	8.17113
ALG3	4.23557	2.77309						PRR5	1.45393	0.370142														ZNF263	4.58357	3.27378	PLPP3	0.444159	1.96049			UHRF1	3.80141	2.45751	PRMT9	2.29989	3.49195
FCSK	2.86285	1.70554						NETO2	2.08798	0.616225														MAFG	2.86514	1.7535	LOC108591975	0.0336378	1.70858			SLC16A2	2.957	1.7914	PIGP	2.39106	3.56423
GNS	5.94134	4.34685						FAM171B	4.34491	2.05634														LRRC28	3.90744	2.49988	NKAIN2	0	0.138193			PHGDH	7.58091	6.12487	DUSP19	2.0025	3.13165
RCL1	5.51714	3.98085						SH3KBP1	4.06505	1.8931														PIGX	3.55233	2.34844	LOC118153000	0	1.26391			ANXA4	4.40705	3.11753	QRSL1	2.22803	3.36479
ZDHHC3	3.23536	1.96197						PPM1G	6.87432	4.32097														LOC100894205	1.03699	0.377945	ELF4	0.0293848	0.637946			GRTP1	5.08735	3.71135	POLI	2.38491	3.51003
ZNF654	1.72658	0.855782						PM20D2	3.58156	1.44569														HFM1	2.79305	1.38039	FRZB	0.181149	1.52968			JMJD7	2.91913	1.79331	SGSM3	4.3131	5.61216
TRIM35	3.63573	2.36267						TNFAIP8	3.6313	1.47921														MAN2A2	3.35118	2.11409	CACNG8	0	0.11706			LNX1	3.64324	2.40351	NR3C1	1.98369	3.0984
NOC4L	2.725	1.57931						RAB11FIP4	3.55715	1.47388														LOC100411313	3.335	2.46061	ANTXR1	0.0424977	0.619136			TANK	3.58363	2.35308	KLF7	1.7716	2.83126
TBC1D10A	2.0958	1.133						CYTH1	2.9507	1.09902														NRDE2	3.06799	2.09292	LAMA2	0.0493414	0.555963			PARD6G	3.7789	2.53159	SLC35D2	2.11969	3.2294
SNCG	5.89101	4.41116						PARD6G	2.3948	0.759306														RSPH9	3.65276	1.98683	LOC100397128	0	0.719801			B2M	7.11342	5.6533	PAK1	3.93126	5.19526
SIPA1L2	1.87403	0.96513						LOC100396041	1.892	0.529618														LGALS3BP	4.437	2.45391	ST8SIA4	0.0142771	0.358905			DAPK1	5.94084	4.54345	TCF4	1.82962	2.87347
CEP170	3.51876	2.24196						B3GNT2	4.81033	2.44737														TP53BP2	3.52227	2.11772	NTS	0	0.348937			ADIRF	4.15036	2.87635	HACL1	4.12649	5.37506
VCPIP1	2.22722	1.2058						SLC39A8	5.18992	2.74982														ZNF292	4.20249	2.95298	LOC118152596	0	1.93568			PXYLP1	2.67384	1.60911	LOC100389879	1.61936	2.6268
LOC100395054	4.03827	2.66628						FBXL14	1.14943	0.252334														ZBTB49	2.76717	1.37987	GZMM	0.185058	2.92903			GRB10	4.1473	2.84443	SERPINF1	3.39606	4.59485
CAPZB	7.40223	5.92826						PLD6	2.66477	0.900786														ADD2	2.05338	0.188954	KLHL13	0.0545698	2.0459			TMEM35B	3.05023	1.89405	WASHC3	4.25188	5.51222
DAZAP1	4.21805	2.86675						KDM4B	1.60247	0.425147														FBXO15	2.05563	0.797084	LOC108592858	0	0.657357			SLC1A4	1.93172	1.12105	CRELD1	4.8954	6.17682
C5H17orf58	2.95523	1.7851						MRPS2	5.80401	3.31978														KLF5	3.74462	1.62634	TDO2	0	0.268291			MAN2A1	5.15086	3.79605	SLC9A6	1.96622	3.05261
CLTA	3.93066	2.61528						EHD3	3.70317	1.59139														TSPAN18	2.1539	0.679445	GPR143	0.0305361	1.35263			LOC100412268	4.00658	2.75807	SLC25A23	1.21361	2.09305
PYM1	5.77584	4.35149						ITPK1	2.73083	0.938484														AMZ2	4.88272	3.33527	PLEKHH3	0.00318701	0.264361			LGMN	9.26271	7.8654	RAB3D	1.83312	2.86796
SLC46A1	4.54946	3.12882						OSBPL3	2.01479	0.638621														MINK1	3.20171	1.93986	DIO1	0	0.107542			C16H8orf37	2.28048	1.33103	NTAN1	3.01541	4.17205
SMDT1	4.41123	3.08786						TMED3	5.73656	3.27145														LOC100386657	2.51263	1.56644	DYDC2	0	0.184105			PSTPIP2	3.00038	1.91506	SH3RF1	1.89117	2.94
C1H9orf16	6.43133	4.90077						ICMT	4.45838	2.16244														LOC100387518	6.60128	5.18553	ENO4	0.0775632	0.989631			EHD1	4.43819	3.15416	GMIP	1.08322	1.90878
LOC100391263	3.33134	2.10751						LRRC1	2.97008	1.14531														ACVR1B	3.40263	2.09257	LOC100390487	0	0.123712			ITPR2	1.70324	0.898899	FGF13	2.17678	3.22983
LOC100392617	4.70635	3.33593						LACTB	2.06952	0.614449														TGFBR1	5.48697	4.53401	ADAMTS9	0.0936743	0.717402			CASTOR1	3.9108	2.68771	BST2	2.79003	3.8981
TM9SF2	5.49865	4.04404						APBA3	3.76162	1.57076														AFG1L	2.10668	0.997678	FZD6	0.516915	1.9407			RAB11FIP1	5.56917	4.24252	LACTB2	1.95383	2.98134
SERP1	3.03754	1.84155						DNAJC1	4.28406	2.00722														CITED1	2.96498	0.557604	PPP2R2B	0.00935581	0.352819			SFXN1	5.06999	3.77239	HPS1	2.54309	3.6612
YIF1B	4.14123	2.76567						FKBP1B	2.96986	1.09767														AP4B1	2.93987	1.73553	BACE2	0.0411058	0.500157			MAOA	1.43289	0.818218	CLIP3	3.00833	4.17521
SLC25A13	4.44429	3.12363						PIM1	5.57217	3.15305														SCAMP1	5.29726	4.23104	WWTR1	0.190463	2.88582			SNCA	4.73825	3.44757	SLC48A1	2.61457	3.77642
CACYBP	6.61296	5.20918						L3HYPDH	3.00534	1.14979														DMXL2	2.01315	1.10657	CACNG5	0	0.0737617			ABHD11	4.1008	2.82317	ADIPOR2	1.9958	3.03103
ZNF792	2.09047	1.14266						N4BP3	3.11127	1.19052														ZFP62	3.16712	2.18832	KCNS3	0.00380351	0.329706			CDC42EP1	3.91495	2.66902	LOC103794321	2.55514	3.68898
SLC25A10	3.39143	2.19501						NAA30	4.79242	2.45815														HPN	4.88475	2.82603	FGF12	0.238798	1.08715			SLC6A6	2.90518	1.80191	MARCKS	2.48484	3.5732
PTPN11	4.50156	3.1901						NIPSNAP1	5.8523	3.40519														ASB7	4.39593	3.20721	WNT8A	0.969413	6.16177			BHLHB9	4.11297	2.89088	PHF1	2.57457	3.6784
BARD1	3.49877	2.27736						EDC4	4.14986	1.93494														CDC42BPA	3.5364	2.42305	LOC108587990	0	0.517986			GK	2.428	1.43408	KAT8	2.64368	3.79143
YWHAG	5.84222	4.47245						ST3GAL6	1.8474	0.527507														MPP3	2.59291	1.00795	EFNB2	0.20743	3.06233			TBL1X	1.45498	0.760467	TERB2	4.61155	5.79553
EIF3J	5.3645	4.01127						LOC100896102	1.07778	0.243769														CTSC	7.38343	5.98434	LOC103794900	0	0.136362			NPTN	5.77425	4.47215	BNIP3	7.54534	8.76502
TAOK2	2.37876	1.3292						JUN	3.09879	1.18661														PRSS16	7.59452	4.75195	OPRD1	0.00184378	0.163386			LOC103790933	1.86269	1.03062	GRIK5	1.28394	2.14424
EPB41L3	2.16227	1.24519						DALRD3	3.83206	1.68851														IQCK	0.66703	0	LOC108589463	0	1.3271			WDFY1	3.21766	2.08934	MPP6	2.24652	3.31801
KPNA1	3.83708	2.59965						GTPBP3	4.57984	2.25785														MGAT1	3.98344	2.72086	PPARGC1A	0.0976786	0.743121			GLA	6.1772	4.86526	SLC29A3	2.80875	3.91764
TRMU	3.67087	2.39582						MTCH1	4.78965	2.46966														FRMD5	2.63253	1.08905	TLL1	0	0.060901			GLDC	2.87046	1.80028	THY1	1.10792	1.94765
TRIP10	3.73101	2.49283						TMEM47	3.48098	1.36313														JUND	4.13045	2.96193	SEMA3E	0.700254	5.78688			LOC118151104	4.75213	3.47187	EMP2	3.9023	5.06685
TMEM150A	4.62843	3.27037						IFNGR2	5.44945	3.05741														WDTC1	1.88602	0.648435	DLX2	0.0125854	0.513342			TRIM35	3.82219	2.62607	PNRC1	4.95308	6.18434
GUK1	2.82984	1.74562						LOC100404320	3.3065	1.25439														KYAT1	2.76669	1.62233	LOC103793402	0.0735612	0.93508			GALNT11	6.28652	4.97178	LAMC1	3.70158	4.85313
TEDC2	3.80437	2.55321						NSUN7	2.42405	0.782561														ZNF654	3.19792	2.2604	SLC6A15	0.537795	3.98901			ATP7B	2.43677	1.45662	LOC103793661	2.96568	4.08813
PITHD1	4.63488	3.30835						YKT6	3.6767	1.60063														ZNF25	2.42617	0.734121	CLVS1	0.020539	0.477731			LOC100409061	5.13915	3.80653	SLC25A36	4.57143	5.76638
LOC100414136	3.11034	1.9572						CRK	5.42573	3.04028														GMPR	3.80425	1.88884	LOC103787296	0.129397	1.91674			SLC7A8	3.43776	2.30481	ARMCX6	2.94265	4.06397
NHLRC2	3.08088	1.95887						PEDS1	2.84198	1.04378														TNMD	2.32801	0.100984	LOC108591832	0	0.243738			ATP6AP2	6.59871	5.19972	DUSP23	1.73632	2.68204
GTF2E2	3.28252	2.13284						PHF20L1	3.41636	1.41424														KNDC1	0.211889	0.00266036	ETV7	0	0.154109			MTHFD2	6.52935	5.1909	PPP1R9A	0.850031	1.51289
MUS81	1.79565	0.976948						SUMO3	5.69002	3.28651														NEK3	4.74556	3.7841	ARHGEF28	0.0249574	0.402454			EXO1	4.26993	2.98674	MFSD13A	1.31124	2.14531
SERINC5	5.75918	4.26725						GCH1	2.0994	0.652964														SRMS	0.294831	0	NPTXR	0.0235224	0.439784			BCL2L1	4.17248	2.96805	CDYL	2.79903	3.85173
PLLP	3.18293	2.01155						HOOK2	2.99006	1.1438														DLG3	4.79859	3.42666	TMEM40	0	0.291931			BUB3	8.36365	7.05794	MGAT1	2.87588	3.98344
NANS	5.1124	3.72578						KLF11	1.72133	0.498401														EPHB4	3.93729	2.7063	ZCCHC12	0	0.17255			SDC4	5.90946	4.64934	HEPH	3.62682	4.75755
TMEM70	3.03635	1.95493						PDK1	3.01648	1.15605														YPEL1	3.65764	1.68334	LOC108592506	0	0.430706			TSPAN6	8.225	6.91208	PKM	6.05766	7.2125
TBC1D8	1.87506	1.03601						GRAMD1A	3.23477	1.30819														LOC100411055	4.43801	3.30956	SLC17A6	0	0.0988502			LOC103787319	1.5953	0.910872	EBAG9	3.2272	4.33442
CPSF4	3.99096	2.79942						ARF6	6.10467	3.6855														SH3YL1	4.70524	3.44983	LOC103791534	0	0.258357			LPIN1	2.81842	1.76617	LOC100403917	4.13441	5.30713
UBAC1	4.07906	2.85556						NCBP1	5.39837	3.04051														LOC108588880	3.38089	1.8515	LOC118148048	0	0.0334907			TMPO	5.62873	4.36871	HSD17B8	3.17764	4.26447
SF1	3.94769	2.74226						GTF2E2	5.66999	3.28252														CTTNBP2	3.23225	2.17265	CCND1	1.38854	7.02443			MTAP	2.5193	1.56196	ZNF160	2.05252	3.02464
WSB2	4.27874	3.03619						SNF8	6.05307	3.6496														TSPAN7	3.83964	1.62998	RGS5	0.165819	1.0376			NHLRC3	1.93808	1.1134	MIF	7.09733	8.27645
MB21D2	4.5318	3.26179						FANCE	2.19781	0.71404														SLC24A1	0.374965	0	LDHAL6B	0.00429207	0.319041			AKAP1	4.95613	3.7122	IDS	2.09585	3.0763
PUF60	5.92296	4.62						TPBG	4.49808	2.27606														ZNF454	1.84257	0.78506	SYT9	0.0119617	0.295642			C16H8orf33	1.77428	1.00581	GOLGB1	3.48232	4.5951
HMGN1	9.31594	7.97779						UBA5	5.03888	2.72298														PCED1B	5.54068	4.17736	CYP2J2	0.12755	1.33918			SUV39H2	2.22808	1.37442	ARL4A	3.80508	4.92316
ERCC6L2	3.15057	2.04098						KIF13B	1.34724	0.349758														MYO10	4.99895	3.97067	IDO2	0	0.131111			CANX	5.99793	4.70516	THUMPD2	3.73549	4.84722
APPL1	4.03721	2.84076						POLE4	3.71767	1.55275														CTSF	3.26132	1.12432	NR1I2	0.128152	1.09446			KANK1	3.43808	2.34639	CLK1	4.39095	5.5365
RANBP1	5.45348	4.14494						SLC19A2	4.93164	2.63337														GKAP1	3.16726	1.78233	C1H9orf24	0.011793	0.546226			LIMD2	3.34729	2.27415	MAPK13	2.44325	3.48261
NAA10	3.53436	2.3847						BTBD1	5.34658	2.98919														NOTCH3	1.99733	0.87938	LOC118153852	0.00622161	0.435502			MLLT10	2.56237	1.61449	CHD1L	4.10278	5.22134
APRT	8.69587	7.32473						STX6	2.86763	1.0736														ABL2	2.16005	1.2419	HS3ST2	0	0.179235			MDH2	9.21098	7.96428	TEP1	2.12522	3.08537
ANXA6	4.88944	3.65504						CERS6	3.24545	1.32282														LOC108590531	2.89708	1.2923	LOC118149967	0	0.255544			BID	2.70625	1.78628	PGAM1	6.65699	7.72519
NUMA1	3.61941	2.43184						CRLS1	3.58557	1.55861														CIAO2B	7.54636	6.55391	IL2RB	0.01216	0.265572			PHB2	7.31278	6.07557	FGFR1	3.08674	4.12481
NAF1	3.15288	2.09093						COQ2	4.97578	2.69162														LOC108590362	1.7676	0.331159	NR4A2	0.126037	0.986601			SORBS1	2.1067	1.26533	NCKIPSD	2.58589	3.57989
C6H2orf69	2.93632	1.87332						IGSF9	3.87665	1.78716														RPS6KL1	0.470743	0	LOC100388316	0	0.245463			ARHGAP29	3.08211	2.15842	CPEB1	5.12481	6.22736
LOC103792083	3.78304	2.5854						DPP7	5.39022	3.04915														BPTF	3.95597	2.85216	PLCG2	0.0893157	0.727156			ZNF576	2.33552	1.42369	DENND2B	1.31798	2.09517
ITM2C	6.12804	4.8328						C7H1orf122	3.22009	1.31464														AHI1	2.15411	1.16704	CDH12	0	0.0738947			SDHD	7.36861	6.13607	SMAD7	2.36436	3.34209
YTHDF2	5.67487	4.40061						PLEKHA1	3.51375	1.52858														EFNA3	3.15437	1.56233	PAPPA	0.00472115	0.319052			SLC38A2	6.8151	5.57909	EFR3A	2.51126	3.48498
LGALS1	9.31105	7.99867						PGAP4	3.57552	1.56376														FAM122B	3.25919	1.48086	CD3D	0.0238447	0.519844			EEFSEC	2.10987	1.27535	ATG4C	3.32992	4.33742
CTNNAL1	4.55569	3.34747						EMILIN2	2.22847	0.73251														GPR75	1.08969	0.117237	TPPP2	0.0605073	0.94948			ERBB2	2.40516	1.46668	ARL6	3.66339	4.63772
GPM6B	2.86449	1.78681						CRY2	3.68658	1.66246														FAM8A1	3.3455	1.6591	LOC108593061	0.202808	1.33176			BRCC3	5.2455	4.06919	DCAF6	1.86479	2.75051
WDR74	6.49734	5.10194						TUBGCP3	3.83394	1.79142														PPOX	4.52844	3.39184	SHISA6	0.00538722	0.183732			SDR16C5	4.41887	3.24293	COMT	2.74511	3.75325
VARS1	4.48673	3.29072						CHGA	4.15642	2.01008														ARIH1	4.07182	2.91725	HNMT	0	0.24645			GLE1	4.10918	2.97659	CLOCK	1.24104	1.97183
MACIR	3.45614	2.33441						PIP4P1	4.14549	1.99711														ELMOD3	3.55827	2.60857	CCDC68	0.0330029	0.546331			CENPF	2.40761	1.53058	DRAM2	3.07213	4.06722
HNRNPM	5.26696	4.05759						ADCK2	4.56296	2.36871														CHKA	3.41314	2.07198	POSTN	0.280275	1.81674			PSAT1	6.55932	5.31746	BTBD1	3.24695	4.24004
YWHAH	5.65715	4.37417						TESK1	0.628216	0.134835														ZNF652	1.42343	0.465666	RIN2	0.0671972	1.45646			LOC103787304	6.35265	5.16924	ZNF740	1.59988	2.41865
ARPC1B	4.55422	3.33631						SPAST	3.68223	1.64911														ERFE	1.41036	0.244287	LOC108589177	0.0089413	0.55237			LOC100387365	2.98956	1.98986	LRP12	2.09383	2.98059
PCGF3	2.46346	1.46857						C22H19orf12	2.59504	0.928434														FGFRL1	1.7816	0.297223	LOC103794899	0	0.220238			RFC3	6.25904	5.05067	MARK1	1.82824	2.72573
SAT1	7.83634	6.55272						PDE3B	2.23217	0.744943														LOC103788059	3.14014	2.00901	ERICH3	0	0.0591177			IRS2	1.17755	0.627631	LDOC1	5.55405	6.61947
PAF1	4.73484	3.46691						DPP9	1.85252	0.55657														DNAJC16	3.12081	2.0949	PCDH15	0.00514457	0.120966			GOLT1B	5.80528	4.60186	ANKRD12	4.37002	5.41449
RPIA	5.62049	4.40577						ARF5	6.34192	3.96174														LYPD3	2.76742	1.44479	LOC118147247	0	0.266881			MRAP2	3.15818	2.18058	MPP5	4.88192	5.92288
WASL	2.86971	1.81889						PSIP1	7.62288	5.20326														LACC1	2.38339	0.947175	SCD5	0.0235095	0.521883			APITD1	5.69076	4.52123	KDM5B	4.90536	5.96032
GMPS	3.67787	2.50016						FBXW11	4.47818	2.29169														LOC103791129	1.06735	0.273704	FSTL4	0	0.0481604			TLE1	3.62966	2.56158	CREBL2	2.69711	3.62313
NGRN	6.60431	5.33855						LOC100394084	4.90904	2.71601														RTN4RL1	2.81841	1.28724	LOC100403665	0	0.281026			TENT4B	3.19802	2.21745	SAT1	7.7459	8.81708
SOX4	5.67937	4.44204						GLDC	4.82124	2.59073														ENPP1	2.51599	1.21211	LOC103793164	0	0.551786			FTL	11.132	9.92864	UACA	3.80361	4.83949
FLCN	3.02597	1.98448						SMYD2	2.86416	1.08463														KCTD13	4.4998	2.27632	LRP2	0.0528333	1.62498			MCM6	7.06287	5.86279	TMEM123	7.37267	8.42508
SBNO1	3.74362	2.58894						PDE8B	2.36655	0.851074														ZDBF2	1.79687	0.706701	LOC108592155	0	0.103313			PIGN	2.54361	1.67673	BICD2	1.48662	2.27529
CLPP	3.2631	2.1883						TXNL4A	5.05313	2.79224														PPEF2	1.3282	0.139807	PCSK1	0.00492367	0.181801			DCUN1D2	2.83167	1.8862	FKBP8	6.09063	7.1482
COMMD7	5.38965	4.18494						NIPA2	5.09328	2.82744														DOP1B	2.39353	1.38305	NOS1	0.00477671	0.175408			MPC1	7.54497	6.33127	YEATS2	3.47298	4.45739
JARID2	5.71072	4.39448						SLC27A1	1.18032	0.301578														EMID1	3.6266	1.74781	ASTN1	0.0311164	0.380227			SNCG	5.86803	4.70536	LOC100388581	4.32961	5.34529
FN3KRP	5.97771	4.71302						RNF10	5.38641	3.09369														SIAH3	2.2322	0.469521	SAMD3	0.0223442	0.458669			BDH1	4.36816	3.26166	TRAPPC1	3.77418	4.77686
SLC39A14	6.01052	4.67761						MRGBP	4.08503	1.98424														TM2D1	4.97952	4.00543	SSTR2	0.08992	0.899206			EEF1AKNMT	4.43809	3.32708	FRA10AC1	5.61325	6.65741
TCEA1	5.96335	4.70073						DTNB	2.37357	0.787552														WNK3	2.44501	1.67564	LOC100409105	0.0426101	0.942789			NSMAF	4.88057	3.76365	BSPRY	3.30615	4.25451
LOC103790520	3.04651	2.03235						RIOX1	2.996	1.22247														TEX264	3.18415	1.78561	TNFAIP2	0.00247488	0.174677			CD46	3.46851	2.43762	LOC100388297	4.61798	5.60883
ASCC2	2.98875	1.98611						SRC	2.46919	0.879872														P4HA1	6.88522	5.34296	LOC118146265	0.0102856	0.489815			ST3GAL6	4.23985	3.14565	SOS1	1.8113	2.6429
RHNO1	5.26117	4.048						AGPS	4.51452	2.33818														HVCN1	2.6291	1.11701	HAMP	0.437107	2.43974			WDR77	6.45959	5.30288	CD48	4.78705	5.78261
CSTB	9.50535	8.17058						FBXO17	4.37531	2.21529														GPR137B	3.38237	1.60702	LOC103788291	0.0544532	1.27077			CARMIL1	5.11977	3.98697	HTATIP2	4.06455	5.04025
RARB	2.4876	1.55641						FBH1	3.94496	1.88102														QSOX1	5.93206	3.53689	IL32	0.343398	2.02582			LOC100407286	4.06783	2.97213	HINT1	6.06247	7.08464
CENPU	5.63398	4.44685						CNPY1	1.79093	0.546385														REEP2	2.11568	0.255086	RCSD1	0.0300193	0.511506			DCAF4	3.88009	2.83488	ACVR2A	2.09924	2.96989
PICALM	4.20899	3.07241						MARVELD3	2.71559	1.02645														LRRC36	1.93454	0.115542	DPP4	0.0616388	0.697544			WDHD1	4.25861	3.17297	CYP39A1	3.15512	4.09251
MZT1	5.72115	4.43105						SLC29A4	2.0064	0.677327														NAPEPLD	3.25629	2.3463	EPHB1	0	0.0709747			DUSP5	4.57173	3.48318	BSCL2	5.16146	6.15023
TEAD4	4.3565	3.21911						ARPC5L	7.71801	5.3291														H6PD	3.96729	2.61747	SGIP1	0	0.0339572			CCDC30	2.89673	1.9815	STX10	4.18533	5.20823
HCFC1R1	5.99783	4.80328						ACTN1	6.56943	4.21659														MUC4	1.21129	0.188946	LOC100397098	0.144379	2.3868			USP44	2.56924	1.66717	PPM1F	3.22493	4.15659
MRPL4	6.63922	5.31529						SMCHD1	3.00719	1.20171														LOC103796767	3.01881	0.820319	LPO	0.0516948	0.733325			LOC100406345	3.04321	2.07313	CNST	2.10351	2.91874
REX1BD	3.83389	2.77889						POLRMT	5.43893	3.16152														MRNIP	3.18327	2.33171	GALR2	0	0.233335			VAV2	2.95692	2.01082	RBM34	3.73947	4.67445
UBAP1	4.78045	3.53674						GCFC2	4.19746	2.10135														VPS45	3.78601	2.80977	IL2RG	0.00619531	0.343814			POC1B	1.37095	0.798106	TFB1M	2.98243	3.89762
PDLIM1	6.25714	5.06099						C4H6orf120	3.58104	1.60897														POLL	1.88986	0.727458	ADAM23	0	0.051845			LOC100415114	5.54657	4.42955	TUSC3	4.36572	5.33602
MTMR6	4.93128	3.763						DSP	6.72224	4.56011														GNAZ	2.32725	0.777318	ADGRG6	0	0.0721066			ACTN1	7.65719	6.39831	BDH2	3.27269	4.18912
PRKAB2	3.09334	2.08674						PTPN18	2.02362	0.643187														SLC28A3	2.36342	0.822825	PSMB8	0	0.295944			FAM171A1	2.70464	1.80503	SOCS2	4.23785	5.22546
ID3	8.58245	7.38252						CSNK1G2	2.10962	0.717557														LOC100398556	1.8342	0.557479	IL22RA1	0.121767	0.932246			LDHB	9.87015	8.7093	TIMP2	2.42999	3.324
FAM222B	5.00847	3.83159						FNBP4	3.9995	1.95637														HSPA2	5.84616	4.36914	IER5	0.142124	1.1343			CSTF2	5.58657	4.47849
UBE2F	4.63598	3.51147						RCE1	4.99655	2.77851														LNX1	2.40351	1.04068	LTF	0	0.13682			PSMC3IP	4.1766	3.09277
PI4KB	3.02121	2.00973						RHEB	6.94304	4.58536														TCEAL5	4.60489	1.79555	LOC100403842	0	0.0867474			SLF1	3.3518	2.30958
UTP18	4.11995	3.04866						GADD45GIP1	5.29765	3.04861														NEUROG1	1.6483	0	GRM2	0	0.0550637			MCM5	6.14446	4.99683
LASP1	6.32501	5.14479						MYO3A	2.21382	0.782452														LOC103789969	3.90277	2.89577	FFAR4	0	0.0924793			C3H4orf46	4.72284	3.63069
MIS18BP1	4.80968	3.68429						MPG	4.13735	2.03755														FAM161A	3.93674	2.93591	DSC3	0.0406283	0.827927			CGNL1	4.9815	3.85543
CIT	2.73281	1.81346						RAD54L2	1.61059	0.461754														STK24	4.56071	3.38481	TSPO2	0.161519	1.33347			EML4	5.72464	4.61341
UCHL5	4.8977	3.73809						EI24	7.08814	4.73898														EMC10	3.35302	2.12122	NEFM	0.431757	4.41194			LOC100394084	5.59738	4.49729
RPP38	5.38924	4.19757						NFATC2IP	3.30903	1.43479														SUSD6	4.68444	3.6118	BAALC	0.0254137	0.4614			UBAC2	5.73189	4.62787
EXOC5	3.70019	2.66669						TAF4B	3.77632	1.75171														LOC118153029	1.2598	0	CUEDC1	0.0188525	0.423903			TIMP3	7.22666	6.08575
WDSUB1	5.23501	4.11254						GSR	4.82725	2.63886														PNISR	5.37337	4.33725	TRHDE	0.039688	0.342119			EIF4EBP1	6.93134	5.80889
EIF3F	4.21298	3.11426						NCKIPSD	2.41855	0.86233														BOK	2.59881	1.39308	ANKRD1	1.27327	6.52731			ARHGAP28	3.97125	2.92207
USP1	5.47882	4.28393						STRIP1	4.57528	2.41535														DNAAF4	2.55831	1.40775	LOC103796294	0.0107744	0.256745			CNN3	8.4062	7.27071
EIF4G1	4.58921	3.5078						MSX2	3.99668	2.16621														LOC118147844	1.58179	0.645251	LOC118144344	0	0.138107			RANBP1	8.14354	7.02101
FNTA	4.49555	3.40755						E4F1	2.9361	1.18958														MTRF1	3.57136	2.58278	SCML2	0.354011	1.54641			MAGI1	2.56218	1.70261
LOC103790189	6.40816	5.28764						LOC100389385	2.22885	0.77308														KDM3A	4.54979	3.47741	SLC26A4	0.473156	4.33461			CPD	2.61133	1.76993
WTAP	4.91706	3.83043						NUDT3	5.29115	3.07107														TMEM132A	4.90094	3.24666	CYP4A11	0	0.187464			S100A16	5.57157	4.48001
S100A11	10.2019	9.06986						PPP1CC	7.10169	4.77101														EPHA8	0.467894	0.0110792	LOC103795522	0	0.350082			ALYREF	6.4146	5.23543
NME2	9.33069	8.20609						TSPAN13	7.52681	5.06207														C9orf72	4.57814	3.62811	ABCB4	0.0991388	1.13939			HIVEP1	1.94765	1.21603
E2F4	4.84667	3.78518						ATP1B1	3.6466	1.72541														UTF1	2.06759	0.227978	POPDC3	0.0660787	0.925398			MKI67	4.00478	3.00587
DEK	7.4904	6.37824						ULK3	3.82238	1.82902														ADAMTS17	3.07747	1.54159	TEX36	0	0.347096			NIBAN1	1.2894	0.733389
MAPKAPK3	3.20194	2.25508						ARL5A	4.40458	2.29944														MYH7B	0.412824	0	LUM	0.305326	3.41779			ZNRD2	4.8722	3.81216
NFE2L2	2.73452	1.84277						ARSI	3.37525	1.49729														ACAA2	6.41685	5.27193	APOA4	0.123129	1.02286			MINDY4	2.49821	1.70404
SOD2	7.19498	6.06						SRSF9	3.33763	1.46311														ABTB1	2.68176	1.56272	LYPD1	0	0.127892			MIA2	4.38392	3.3498
CSRP1	7.06725	5.9661						FEM1A	4.29581	2.21465														ZFHX2	1.33236	0.72783	LOC118147978	0	0.217192			CCDC47	6.52846	5.4139
DNAAF2	4.76997	3.7205						DPH7	5.44423	3.21896														BTN3A3	1.89408	0.0314545	CD5L	0	0.132511			ARMCX5	3.22437	2.28526
CIB1	5.57177	4.46602						CEP131	1.94089	0.635677														CACNA1A	0.768965	0.101096	TAC1	0	0.239523			LIMA1	4.71886	3.66814
YWHAZ	8.98651	7.87602						CHN1	4.79884	2.65306														ZNF382	2.81706	1.64649	NPR1	0.090901	0.692806			CLN6	2.98204	2.07428
CDCA4	4.05549	3.0532						CANT1	3.2308	1.35684														LOC118145077	2.7929	0.904285	ROPN1L	0	0.247299			SLC25A44	4.27693	3.25626
SMARCC1	6.01156	4.95285						ZNF213	1.55001	0.465718														DENND4A	2.31279	0.667018	MCHR1	0	0.111356			DDX39A	5.39563	4.31974
RNASEH2B	3.74177	2.77688						JAK2	2.4084	0.882158														TRIM24	3.97274	2.66603	CEMIP	0	0.0361928			SPCS2	8.11476	7.00509
ZNF706	3.76275	2.83422						KCNJ12	0.706929	0.171187														CD99L2	2.01391	0.934241	LOC103793778	0.0165219	0.542085			STT3A	7.38174	6.23132
CHMP2B	4.28396	3.27058						GADD45A	3.90134	1.90032														CACNA1H	1.60461	0.439919	TRIM31	0.0488106	0.958144			C9H12orf57	4.59457	3.52927
RAP1B	4.60156	3.58225						LOC100895133	3.39039	1.52292														LOC103796559	1.97256	0.0901736	LOC100896309	0.082394	1.35845			SUV39H1	4.99074	3.9488
CBX1	7.26295	6.17448						STARD3NL	5.13517	2.95436														CCDC88C	2.91509	1.87893	LIX1	0.643728	4.85365			PDIA6	8.33894	7.22535
MYO10	4.04422	3.03583						HMGXB3	2.8397	1.14692														FAM189B	2.95622	1.66	LOC103794762	0.421683	3.6118			GNPTAB	4.2107	3.20405
TDRP	3.80393	2.83949						MAGI1	3.25256	1.42609														ZFYVE26	2.12634	1.27014	CYTL1	0.833353	5.18721			STARD7	6.72583	5.65042
PARP1	8.00117	6.93644						RDH14	3.50231	1.53612														CORO1A	3.09385	1.41633	CTNND2	0.00565826	0.175451			TMEM208	4.74449	3.71382
MARCHF5	2.17044	1.42342						TSEN54	3.73986	1.79242														TMEM131	4.1203	2.77714	SOX3	0.0206095	0.77173			ZWILCH	4.91942	3.9048
SERBP1	8.01845	6.89906						DKK3	4.50282	2.41174														NCOA6	2.37391	1.18245	GATA6	0.347844	3.92654			PRCP	3.50045	2.54652
STK10	3.05756	2.17468						BIVM	3.66671	1.74195														MGAT3	2.66283	1.54076	MYOZ1	0	0.198821			OXCT1	6.61662	5.55843
GET4	2.46746	1.65954						CENPU	7.94456	5.63398														ACAP3	2.43327	0.920434	SYNDIG1	0.00105785	0.0653971			SLC25A19	4.39496	3.38612
MRPL34	5.81484	4.72754						ITM2C	8.4519	6.12804														LOC100392926	1.80912	0.41327	EMILIN3	0.210576	0.909101			ADAM9	3.93029	2.95756
QRICH1	4.91613	3.90791						UBQLN2	4.62623	2.50278														RAB40A	2.78628	0.938634	LOC108588734	0.164337	1.42828			URB2	3.35153	2.41224
STRIP1	2.41535	1.63284						KRT18	10.6086	8.27345														LOC108593746	4.17908	3.02553	DLX5	1.15611	5.82268			SLC29A1	5.25619	4.16845
NPEPPS	3.92386	2.97482						RASL11B	2.25013	0.804598														LOC100414881	4.50988	3.40692	DKK1	0.314978	3.73219			STEAP2	1.84727	1.17853
UBXN1	6.12356	5.11311						PIK3R1	1.12128	0.313222														PIKFYVE	3.90294	2.87717	HIVEP2	0.0529294	0.360322			BEX5	6.52008	5.47057
ZNF32	3.78211	2.86953						KDM5B	5.23565	3.06989														FZD3	4.5002	3.41241	SEC14L5	0	0.0569933			WWOX	1.21105	0.720366
RAB4A	2.79102	1.97137						SEPTIN11	6.4548	4.20826														CSGALNACT2	4.15504	3.15835	C7H1orf87	0	0.141928			TACC3	5.73865	4.62593
MRPS34	3.34541	2.45709						HMGA1	7.75976	5.47776														MPRIP	2.6076	1.80274	LOC103791654	0	0.273282			RNH1	7.80086	6.75579
FAM168B	4.00432	3.06131						AK3	4.88723	2.76398														PKP2	5.47239	4.28551	LOC108593423	0.00332453	0.105343			MYL6	9.70208	8.65976
C5H20orf27	5.51267	4.5322						SNRNP70	4.31238	2.26199														CSNK1G1	2.11013	1.28474	SUSD3	0.18022	1.38792			PRADC1	4.10015	3.09201
PRXL2A	5.1666	4.1772						GLRX2	5.07085	2.93026														MLXIP	2.96707	1.85535	LOC100404099	0.0114596	0.556863			LOC100393422	5.49493	4.48203
CAPRIN1	5.71415	4.69443						TRPV1	1.52979	0.469147														DOCK6	2.08175	0.844448	IGFBP3	0.170174	0.989878			AJUBA	2.47046	1.69169
DTD1	4.83779	3.88348						CALM1	8.1405	5.86069														SLAIN1	1.96219	0.610796	MDGA2	0.0623383	0.40752			TRAK2	3.69278	2.77001
WDFY1	2.92921	2.10717						ARGLU1	6.43797	4.20562														HELZ	3.5855	2.68673	SLC25A21	0.104806	0.770443			NOP2	5.28068	4.22672
TMED3	3.27145	2.38536						LETM1	4.00502	2.00189														DMRT1	1.83993	0.0723456	BDNF	0.020576	0.271807			LPCAT3	6.9052	5.87608
LRPPRC	4.54495	3.59916						ORAI3	2.58843	1.01872														NUDT13	2.23508	0.766637	LRP11	0.161808	1.49678			PTP4A1	5.35567	4.33499
								TSPYL2	2.85197	1.19198														SORBS1	1.26533	0.538716	NECTIN1	0.021991	0.723431			STARD5	4.6591	3.66693
								PPP6R2	3.31259	1.44459														KIAA0232	2.79	1.92124	PPP1R32	0.0377544	0.59664			TK1	3.42231	2.50978
								RECQL4	3.50789	1.64														OPTN	3.65541	2.33402	GTSF1	0.145328	2.06959			PCNA	7.70396	6.66332
								FAAP100	2.05892	0.717168														CDK3	3.16025	1.32727	SGCB	0.0695345	0.932385			EHMT2	3.76791	2.85613
								HSPB1	7.82408	5.56364														LOC103795913	3.12702	2.09321	PHACTR3	0	0.0626075			NUP62	5.38057	4.3743
								MYLK3	1.01214	0.274752														LOC108593893	5.71064	4.22365	RSPO3	0.148189	2.50117			POP1	3.11572	2.26614
								SAV1	3.28666	1.49365														AP3M2	4.01202	3.10877	ACSL6	0.0975468	0.526821			NPB	3.3892	2.48031
								DHX32	3.87716	1.93829														CHD9	3.28035	2.33681	LOC103794377	0	0.138252			GLUD1	4.99009	4.01785
								NDUFAB1	8.66232	6.32536														ABHD12	6.26387	4.64547	DGKB	0.0876783	0.490234			STARD4	3.17905	2.27768
								KCTD3	4.09717	2.10641														HHIPL1	0.67359	0.0677418	APOBEC2	0.953353	5.41063			SYPL1	7.48245	6.4611
								MTG1	5.50901	3.34252														SMS	8.85212	7.69728	POGLUT3	0.44549	1.45702			RCC1	4.51575	3.56547
								FBXL3	3.07328	1.41527														IGBP1	4.98821	3.88669	HSPB8	1.29703	5.56244			IDH1	8.19677	7.16906
								CSGALNACT2	3.89385	1.954														CIART	4.78963	2.89632	STON1	0.0768272	0.430417			PRPS2	8.01956	7.00709
								LOC100408201	5.53982	3.39418														NANOS3	6.23456	5.18316	SH3RF3	0.0192287	0.279048			LOC103789846	4.00075	3.04865
								PDSS1	2.69642	1.08139														ZHX1	2.88803	1.43638	MYBPC3	0.00252199	0.13555			GPC4	4.77962	3.81898
								MACO1	2.97153	1.2905														RALGDS	2.5496	1.27307	LOC103794832	0.318642	1.06405			SLC31A1	7.77285	6.76164
								TJP2	4.72826	2.70189														TBC1D32	1.19121	0.477479	EYS	0.00211767	0.0763372			NUDT16L1	5.03149	4.04486
								TBC1D8	3.79086	1.87506														HS3ST5	0.760815	0	MRGPRF	0.108906	0.842741			POLR2L	6.28014	5.28572
								PML	1.30567	0.388189														ARMCX6	4.06397	3.08857	GALNTL6	0.09504	0.655755			THTPA	2.18429	1.46286
								RAB4A	4.85804	2.79102														MPC1	6.33127	5.28943	LOC100388518	0.132322	2.25335			CHAF1B	4.47365	3.48622
								PI4K2B	4.04289	2.04561														PI4KA	3.15999	2.24373	LOC100896665	0.0222806	0.863507			ACAT2	8.53503	7.50225
								RNLS	0.543647	0.131026														TMEM170B	0.42392	0.0218198	ARL4C	0.313444	2.45595			RFC5	5.77186	4.75128
								CGAS	1.35335	0.400037														CAMTA2	2.42804	1.47539	THRB	0.00270219	0.0929123			BEX1	7.35336	6.36069
								PITPNM1	2.59761	1.0263														LOC100401987	2.15988	0.493481	JCAD	0.0435209	1.01101			UBAC1	3.7724	2.85683
								NOM1	3.11813	1.37989														LONRF3	2.41624	0.270089	LTB	0.159365	1.13475
								BCLAF3	1.43212	0.431677														SMYD3	4.87547	3.43537	FST	0.4807	4.16238
								SPHK1	3.57295	1.74389														TSTD3	4.74429	3.35016	HNF4G	0.0707513	0.909614
								NPLOC4	4.43744	2.4187														BASP1	4.46852	3.00196	LOC100404252	1.05863	5.49975
								NKRF	1.37861	0.407844														ASRGL1	2.67968	1.62305	LOC100410245	0.0759532	1.61318
								RB1CC1	4.6578	2.58965														KRBA2	3.35259	1.36609	CD177	0.389881	3.04987
								BORCS5	3.58025	1.72172														PQBP1	5.78034	4.59504	ATCAY	0.00207149	0.103879
								TRMT2A	4.42414	2.41232														ZNF280C	1.26694	0.219904	GPR158	0.00557131	0.125926
								ABHD3	3.98337	2.09117														WRNIP1	2.81118	1.54176	LRRK1	0.027474	0.24321
								GNAI2	5.77111	3.62405														PINLYP	3.24417	1.63117	C2CD6	0.0499802	0.362738
								ZC3H18	3.74458	1.85186														SV2B	0.350204	0.00444166	SLCO2A1	0.0443928	0.912504
								CHPT1	3.5318	1.70526														CTSH	4.79586	3.21333	LOC108589870	0.420271	2.34782
								HNRNPAB	7.27782	5.08789														SLC29A3	3.91764	2.86526	ANGPTL2	0.305753	3.4622
								DHRS11	4.94132	2.8718														C4H6orf62	5.09273	4.02006	NOSTRIN	0.137529	0.920043
								ACYP2	4.23643	2.25192														TIMP2	3.324	2.26912	GJB1	0.013432	0.363909
								VPS53	1.70321	0.566418														PGM1	6.11088	4.68833	CHRM3	0.010322	0.256757
								TMX4	2.65656	1.09452														AHNAK2	0.337393	0.00284529	LOC118154472	0.0192859	0.349233
								SREBF1	1.70983	0.577017														CADM4	2.35511	1.11047	IL13RA2	0.00603474	0.188505
								SLBP	4.29417	2.32598														PTPN9	2.51137	1.32977	PIFO	0	0.0922242
								C19H1orf35	4.74559	2.72874														PRPH	1.5347	0.0382332	OAS2	0	0.0740288
								OSGIN2	3.17009	1.44403														CACNB3	2.3506	1.31406	LOC103792334	0.0127101	0.273803
								TMPO	5.39785	3.27914														TSC1	2.90652	2.05218	LOC108593956	0	0.0319978
								MAPK8IP1	3.10797	1.3972														LOC118146162	1.10922	0	LOC100390047	0.613822	4.12877
								TACC3	5.7815	3.65522														PI4K2A	3.5231	2.4845	SCIN	0.985025	4.68648
								TERF2IP	3.61936	1.77344														LOC100408163	2.15133	0.48417	AMER2	0.00513086	0.103105
								DDI2	3.62518	1.78285														PEX6	2.12254	0.92185	ADAMTS8	0	0.0711457
								PANK1	3.63839	1.78053														LOC108589009	2.39223	1.18421	LOC103795655	0	0.067914
								PEX26	4.08335	2.14493														DOCK9	2.4634	1.61455	FLNC	0.0386194	0.960479
								UTP18	6.28533	4.11995														ZNF483	1.54556	0.764923	ALPK3	0.0406034	0.614504
								GUK1	4.8851	2.82984														CD248	2.45234	0.47308	SPI1	0.0743966	1.52225
								TMEM80	3.99733	2.07898														DND1	5.31769	3.49839	AOC1	0.123791	1.64557
								ACAP2	3.07514	1.38053														LOC100397885	1.66339	0.596299	ADGRG2	0.187179	2.55497
								LOC100403563	2.02544	0.73127														ZBTB26	2.03704	0.958318	MEIS2	0.13241	0.577582
								PDIA5	4.84402	2.80406														KCTD5	4.72038	3.34361	CRYAB	0.106086	0.795789
								LOC103795913	2.07957	0.766148														CLIP1	3.83788	2.45953	STXBP6	0.144475	2.23851
								KRAS	4.01886	2.10886														SYCE1	3.53062	1.66709	SYTL5	0.155258	2.03997
								LOC108593796	1.36987	0.429961														LOC103788993	1.19419	0.520571	KLF15	0.0398993	0.862458
								KCTD7	2.27177	0.872043														PLEKHG1	0.38466	0.0074226	ADAMTS14	0.00783086	0.311688
								GOLM1	4.64318	2.61041														LOC103789898	4.04755	3.13174	RASAL1	0.107255	0.624549
								LIPT1	3.42115	1.64166														LOC103795537	2.13147	0.356026	CD40	0.520496	4.34777
								TMEM62	4.74324	2.73473														LOC100409736	0.165479	0	IGFBP5	0.0127683	0.345446
								HSF1	3.3684	1.60541														GUCD1	1.918	0.76173	ABCC3	0.0254062	0.457148
								GRB14	3.17274	1.35707														CEP250	2.01171	1.26405	LOC103792776	0.0546237	0.618342
								F2R	3.57859	1.85291														SPPL3	3.54167	2.29458	LOC108591780	0.0596079	0.966232
								POMGNT2	3.3782	1.63638														ZNF48	3.30589	2.08739	LOC108589619	0.0321546	0.901906
								TUBB4A	4.50837	2.54528														LOC108588170	1.59531	0	NMNAT2	0.0500361	0.352625
								SLC25A33	4.71727	2.74489														COL17A1	0.97162	0.112651	HOXA10	0.175771	1.90357
								PTRH1	1.4733	0.486287														ALDOC	4.63464	3.26552	PLEKHD1	0.00200807	0.0914243
								PLEK2	2.30722	0.944948														TEP1	3.08537	2.253	FGF8	0.0133537	0.362869
								SRD5A1	4.22662	2.3053														NAPRT	4.44861	3.14846	VEGFC	0.201793	1.01013
								STK40	2.64929	1.1203														ROR2	4.1085	2.33862	FAM169B	0.0245694	0.237259
								KHDRBS1	6.01426	3.92256														ACOX1	4.06578	3.10661	ADAMTS15	0.0198893	0.409911
								GTF2I	6.41188	4.30561														STK38L	4.78262	3.80623	NFIX	0.0113185	0.342971
								NPC1	2.81004	1.22336														PBXIP1	3.37055	2.38442	FAM102B	0.0415165	0.781429
								ARVCF	2.55754	1.06814														SOS2	1.81107	0.8002	SLC18A2	0.0792829	0.506201
								RNF149	3.28566	1.57856														LOC103794071	2.97383	0.21788	TCHH	0.047736	0.319093
								PIF1	3.19541	1.53829														KAT6A	2.84044	1.83649	WNT6	0.515862	3.41009
								RAB11FIP1	4.57328	2.60992														ST3GAL3	1.73461	0.372293	LOC100406567	0	0.122995
								ACSF3	2.7048	1.15977														ZNF283	2.79478	1.77553	IKBKE	0	0.0671309
								ATP8A1	2.06666	0.787108														CES2	2.72517	1.49468	SPAAR	0.106991	0.70159
								DHRSX	2.51288	1.04612														SNCA	3.44757	1.93884	GFRA2	0.0749988	1.47268
								ATMIN	3.19719	1.5073														ZFYVE27	4.73365	3.74721	LOC108589791	0	0.362449
								DNAJC30	2.02866	0.763727														CASK	2.32143	1.44793	LOC118144805	0	0.341228
								NSD3	3.1985	1.49381														MEGF8	1.64506	0.861824	LOC103787358	0.0618602	0.522647
								CST3	6.23904	4.1581														ZNF471	1.03939	0.327733	PAG1	0.158047	0.776866
								RDX	6.6702	4.5812														BCLAF3	2.10911	0.962377	LOXL3	0.0211615	0.618335
								NET1	4.50517	2.57031														THY1	1.94765	1.04585	ZBTB37	0.0872952	0.513998
								EXOSC3	3.66044	1.86758														LAMP1	5.13717	4.06763	LOC103791921	0	0.119554
								PRMT3	4.53266	2.61548														TBC1D2B	1.8724	0.781292	CD226	0.788617	4.61336
								MOB3B	3.07719	1.42646														SPRY1	2.30742	0.664093	TUBA4A	1.04813	5.1771
								DR1	4.06557	2.1991														LOC103793333	0.444386	0	SEPTIN3	0.0126971	0.210839
								DDHD1	2.15138	0.838445														CLIP2	1.25547	0.382004	NFIB	0.0271788	0.320004
								RFXAP	3.38295	1.66801														NR2C2	1.77364	0.839923	LOC103790386	0.0487727	0.315494
								CLPP	5.26781	3.2631														LOC118155332	3.39921	1.88549	LOC108591114	0.0312227	0.502893
								PBRM1	4.50386	2.58304														EXOC6	3.01085	1.88228	LOC118150536	0.087446	0.350129
								CAMKK2	3.41432	1.6875														SMAD3	2.31564	0.957923	RHOXF1	0.154606	1.24808
								GLTP	4.59983	2.6647														KIAA1549L	1.23615	0.446178	SLC5A8	0.042287	0.950323
								PRKX	2.02071	0.77846														TPMT	2.37079	1.07392	LOC118151138	0.256283	0.988428
								RB1	3.76054	1.9884														HERC1	3.1567	2.07587	CST9	0.0949855	0.759674
								TDRP	5.82003	3.80393														ZNF74	3.24316	2.09322	LOC108590947	0.126485	0.794223
								GARS1	6.71787	4.61439														USP3	3.48621	2.09704	LAMA3	0.104082	0.35813
								CLPTM1	5.72001	3.69334														HEXD	2.96781	1.60156	LOC103796718	0.0211728	0.32121
								MXD4	1.33691	0.43662														CYP3A5	0.894885	0	LOC100398490	0.0208802	0.633012
								PPP2R5E	4.04163	2.19078														AKT3	1.74618	0.708094	ACSL1	1.64163	6.12227
								ACBD3	2.17821	0.865886														HESX1	2.12927	0.155125	LOC100413826	0.260679	2.60451
								CACNA1H	0.919949	0.273606														TM7SF2	3.60463	2.04504	HCST	0.0656714	1.10211
								SIN3B	3.32009	1.62399														LOC103788222	1.81771	1.00542	UNC5D	0.114903	0.39216
								LRRC8A	3.52173	1.79112														MBD2	1.8136	0.589246	GABRA2	0.0737157	0.644292
								SLC2A10	1.18513	0.374321														LARGE2	5.11821	3.86214	SAMD4A	0.048342	1.09399
								SLC25A1	5.52086	3.55452														SNN	2.9007	1.86952	RHOBTB2	0.167158	0.607636
								B4GALNT1	1.78533	0.698132														ULK2	2.74411	0.911001	ELN	0.166874	0.630232
								MBD3	3.99498	2.18295														SCAP	3.56781	2.37828	CEBPD	0.0490362	1.0684
								ARMC10	4.08389	2.22801														JAKMIP2	1.44017	0.583946	LRRN4	0.513707	3.89329
								CREBZF	3.26829	1.58436														SPATA7	4.20719	3.20898	LOC108592340	0.18241	2.52683
								HACD3	6.92389	4.86664														RDH12	2.54679	1.00756	SOX10	0.010922	0.228438
								ELF1	2.71129	1.20409														SWT1	2.36085	1.22935	MAP3K8	0.110804	1.88573
								UBE2Q2	2.84222	1.31097														LOC118151398	2.2077	0.409807	CDH13	0.253703	0.818714
								MICU3	2.0757	0.775892														KCNMB4	2.39682	0.545377	LOC103790351	0.011049	0.40162
								ABCA7	1.53664	0.532005														AGL	3.45436	2.4773	HBQ1	0.28476	2.4746
								SRRD	2.19772	0.879021														RNF11	5.13616	3.95889	LHCGR	0.0805301	0.498226
								CC2D1A	2.564	1.10085														RABGGTA	3.94631	3.0105	GABRP	1.0002	4.85517
								FBXL20	2.74433	1.2255														SOS1	2.6429	1.7547	SLC15A3	0.0533467	0.478895
								TMEM132A	3.32139	1.65305														SERINC5	6.4798	5.23941	PIWIL4	0	0.0623011
								MFSD5	4.85046	2.92379														LOC108589798	3.23549	1.16249	IL6R	0.00333272	0.128188
								CTNNBIP1	3.32543	1.63839														KDM4C	1.53524	0.912758	KRT19	6.02736	10.9709
								PIAS2	3.69337	1.92695														LOC100894716	6.22688	5.18918	HKDC1	0.110979	0.504716
								NFAT5	1.49683	0.521421														FANCL	4.69198	3.66924	LOC118145491	0	0.175742
								SMAP2	2.54654	1.0238														RNF19B	2.3272	1.00154	LOC103788712	0	0.0751368
								PTPN4	2.40523	1.01447														GUSB	3.23149	2.01881	LOC100392364	0.367809	3.03691
								KLC3	3.16011	1.50824														PCDHB13	1.21864	0.128964	ZNF365	0.120618	0.544415
								CDKN2D	3.94805	2.16708														TGFBRAP1	1.91215	0.848126	GAREM1	0.0513833	0.717172
								MFSD14A	5.93822	3.94522														TTC28	1.49861	0.636625	FRMPD4	0.0335111	0.640315
								NEK7	4.17069	2.32976														AIFM2	2.67282	1.8652	CPLX3	0	0.129796
								GRINA	3.49856	1.81239														HIC2	1.89653	0.966298	MYL4	0.181453	2.37187
								FBXW2	3.48692	1.78439														LOC108593095	5.64293	4.45936	TESC	0.0704814	0.706824
								KLF3	3.26213	1.66361														PYGO2	4.02578	3.00979	KDR	0.489405	3.74566
								SUDS3	3.89447	2.10909														PRKCQ	0.253615	0	PTGER2	0.264627	1.92832
								KANK2	1.59064	0.563539														PHYHD1	3.8259	2.69875	CACNA2D1	0.11053	0.969227
								SRSF2	6.53113	4.52673														TGDS	3.61497	2.34142	LOC100894903	1.29974	5.5533
								MTG2	4.32158	2.48093														CRHR2	1.16961	0	PPP2R2C	0.0186901	0.196661
								GALNS	3.60361	1.88797														CTSO	3.47538	2.37997	LYPD6B	0.500768	3.84218
								NUBP2	5.23537	3.3007														LOC108587661	4.19672	3.01922	LOC108587858	0.136436	1.97406
								TATDN2	3.92637	2.14831														STYXL1	2.09054	0.899626	CDX2	0.176345	2.21814
								CMTM3	4.04252	2.25147														LOC108587752	1.55613	0.440159	LOC100392573	0.0275798	0.36377
								LMNB1	6.37982	4.38924														CTSV	8.78822	7.22659	LMOD3	0.125964	0.49649
								ZNF251	2.91393	1.36837														RHEBL1	2.22896	0.919488	DUSP6	1.10933	5.12887
								ECRG4	4.36423	2.52936														PCMTD2	3.9667	2.96673	PRSS12	0.108076	0.438738
								BMP2K	1.8098	0.738129														PSKH1	3.44821	2.53089	TACSTD2	0.25583	2.80413
								ECI1	3.34206	1.69677														LOC108592606	1.72831	0.338162	LOC100398106	0.229178	2.64495
								CAMSAP2	1.60485	0.576356														KTN1	7.22203	6.25031	AP1S3	0.136303	1.72735
								MTDH	3.45716	1.7707														SMYD2	5.69027	4.17155	WNT3	0.72209	3.94089
								ADAM8	2.07273	0.839681														TMEM44	3.05334	1.33302	MYL10	0.0365474	0.515342
								USP30	1.54739	0.563848														LOC118149512	1.18422	0.214779	LOC108592091	0.0472577	0.966283
								PNPLA3	3.63017	1.93064														RETREG1	1.83668	0.598205	FOXF1	0.603084	4.11989
								PDIA6	9.01674	7.00282														LOC100386051	2.98831	1.65719	CCBE1	0.134272	1.94669
								SLC48A1	3.92911	2.17217														MFAP5	4.38201	2.22519	ALCAM	0.492195	3.22337
								DESI2	3.55474	1.86893														RYR1	0.175751	0.0271307	LOC100409837	0.0247032	0.625216
								SERPINE2	5.86642	3.91832														GFY	1.3237	0.202144	COL9A1	0.210683	0.655399
								MSH6	6.91051	4.91223														MAPK11	3.04224	1.69128	MAP3K21	0.0327685	0.404995
								EHD4	3.28666	1.68262														LOC103790891	1.05314	0.197613	MRLN	0.0890612	0.963365
								ROR2	2.22189	0.914437														ERMP1	3.61635	2.40094	STK32A	0.170021	0.532279
								JMJD8	2.68141	1.21976														PCED1A	4.24327	2.95478	ZCCHC24	0.0241163	0.532195
								PRAF2	2.96634	1.37293														LOC103793660	3.68671	2.09741	ADCY5	0.0345481	0.2223
								RNF2	5.53118	3.61721														UBE2Q2	4.53931	3.31018	FAM133A	0.050216	0.361679
								ERRFI1	4.65049	2.91399														PTPRS	2.39335	1.1697	LOC100388546	0.0141757	0.439383
								PYGO2	2.62582	1.18643														LINGO1	0.272064	0.00519159	CD44	0.305804	2.97495
								MAP4K3	3.43261	1.77377														RASSF3	4.81608	3.64076	COCH	0.0475267	0.636662
								VAPA	6.88015	4.91391														UNC13B	3.33579	2.19684	CA2	1.90868	6.31835
								TRIR	6.88091	4.91545														LOC103791211	2.38505	0.763883	TMEM154	0.227865	0.601609
								RAVER1	3.84501	2.12712														LRAT	3.49997	0.967443	MC4R	0.123744	0.678448
								PDE4A	2.00249	0.802112														WDR19	3.67405	2.44777	NLRP7	0.113712	0.453068
								UACA	2.91838	1.4002														LRRC63	0.551727	0.00682507	TMEM171	0.185618	0.76058
								GPC4	7.99279	6.01259														C7H1orf216	4.52346	3.10419	CNGA3	0	0.0372559
								LIMD2	4.15525	2.37742														FYCO1	1.95767	0.882339	CLDN19	0	0.0583701
								LOC100407491	1.7294	0.663171														LOC118153702	1.26332	0.164918	ANKEF1	0.00815885	0.201368
								HYAL2	4.82278	2.9761														IRX1	0.874431	0	TAS2R42	0.284235	1.3015
								FMO4	1.32073	0.45762														CNFN	3.77561	1.87102	LOC100399990	0.337619	2.92198
								PRKAR2A	4.39131	2.59728														MEGF6	0.636655	0.0338918	VCAM1	0.543967	1.11232
								TIMP3	5.33578	3.5051														LOC100393148	0.247663	0	TMEM121B	0	0.0346073
								HNRNPLL	3.28846	1.67863														FRYL	1.73316	1.0414	ARSJ	0	0.035141
								DESI1	3.01768	1.48114														PGBD2	1.80653	0.923361	FLVCR2	0.229163	2.44962
								EFCAB14	3.8106	2.03197														UBE2H	4.30707	3.16344	MICAL2	0.0596897	0.601991
								HOMER3	2.59217	1.13188														LOC103790967	2.77956	1.6057	OBI1	0.341667	2.95917
								DYRK3	2.96986	1.45343														ANKRD11	4.02875	2.94998	ZNF704	0.0605686	0.188655
								FBXO28	2.61046	1.1943														PAIP2B	2.75685	1.70862	CD79B	0.0960647	1.28588
								MAN1A2	3.42136	1.77743														MYO5A	2.36362	1.3858	PDE1C	0.0833873	0.669406
								TPRA1	4.05512	2.28022														PRRC2A	1.95083	1.15471	ABI3	0.104527	1.55438
								USP42	2.06782	0.856314														ETV4	3.97188	2.84748	LOC100410702	0.144662	1.86914
								SEC22C	2.41595	1.07272														SLC35D2	3.2294	2.01653	LOC100386224	0.0207628	0.475839
								GPM6B	4.64441	2.86449														USP22	3.8117	2.75037	LOC100409384	0.0437612	0.496558
								CRB3	2.9205	1.40629														LOC103792373	0.952165	0.167419	NOG	0.187946	2.11627
								ARPIN	1.91603	0.804624														FBXO34	4.48896	3.5427	EPAS1	0.766308	4.22243
								MMP2	5.61093	3.72348														LOC100412058	4.2441	2.95904	DSEL	0.325948	2.87066
								IL13RA1	3.77729	2.08661														NBEAL1	1.81627	1.06853	SEMA3D	0.150528	1.94173
								ARL2BP	5.77602	3.88758														KIAA1671	1.35831	0.576943	DDAH1	0.322588	2.41526
								ARHGAP10	2.94386	1.45575														KLF13	1.63057	0.728477	ST8SIA6	0.134483	0.383485
								GRB2	6.47361	4.55085														TRAF4	3.7948	2.76985	LOC100395944	0.765948	4.18004
								PRKCI	4.78281	2.97632														NPAS2	0.447974	0.0244035	CTHRC1	1.16151	5.63243
								TGFB1I1	2.69399	1.25356														MYH2	2.56707	0.37287	LOC118146859	0.0311873	0.514554
								TRIM25	2.62481	1.21184														SLC39A11	5.39106	4.40282	CCKBR	0.626911	3.92126
								ZNF511	5.08195	3.25088														CAND2	1.32278	0.217673	LOC100406244	1.62105	5.89262
								TEX264	1.85568	0.733571														ATPAF1	3.30942	2.44344	ADGRF3	0.0451195	0.788875
								MYEF2	2.18914	0.940583														TESK1	2.43852	0.948246	LOC103793282	0.786772	3.97116
								EDEM3	3.42028	1.82042														TCTN1	4.22789	3.30562	SGCD	0.0061952	0.154018
								SH3GL1	5.09116	3.24748														LOC100410526	0.760319	0	LOC100403086	0.34672	2.77732
								UBE2G1	5.20661	3.35723														PDCD1	2.85291	0.661633	MORC4	0.338266	1.1109
								GMDS	4.08074	2.36312														TP53INP1	3.3567	1.71992	BCL6	0.0283407	0.269745
								RNASEH2C	4.06376	2.33386														TBC1D24	2.1851	1.21874	LOC108588670	0.242009	1.75176
								ST3GAL2	1.33048	0.47726														LOC100410418	1.50261	0.620309	MBOAT2	0.136871	0.750989
								CNP	5.55436	3.69958														CEP170B	1.44367	0.538937	PRNP	0.33552	2.95877
								PDCD7	2.00718	0.799528														LOC108593324	0.834026	0.0491552	PPIC	0.883508	4.33706
								TENT4B	2.58383	1.19304														IL6ST	5.25737	3.95285	LYG2	0.215537	0.705724
								HACD1	3.6732	2.00541														DNAJC12	3.62207	1.81315	CFAP73	0.0549785	0.304444
								PLEKHA3	2.50371	1.13961														DOC2A	0.471619	0.022583	DAZL	0.153141	0.528493
								ACER3	4.11731	2.38928														BBOF1	2.32061	0.578567	SPP1	0.769221	4.17209
								ARL5B	3.89453	2.20196														CFI	2.62333	0.974372	ENPP2	1.23701	4.81393
								SESN3	3.68585	2.03093														PKN1	2.52938	1.61462	HCN1	0.337279	0.692538
								LOC100396126	4.9341	3.0993														CCDC117	4.45827	3.08572	SOX11	0.0558713	0.830439
								C15H3orf52	3.99961	2.31074														LOC103795751	1.58534	0.788876	RAB20	0.168593	1.88802
								ITGA3	2.56225	1.18857														FZD8	0.701695	0.0664608	VWA5A	0.550287	3.80597
								SNIP1	2.96539	1.43386														MPPE1	3.40421	2.39471	SLC24A3	0	0.035947
								MYH14	1.77873	0.706659														ELFN1	0.82095	0.0266876	FJX1	0.166139	1.22575
								FOXM1	3.15603	1.61254														LOC108590279	3.77703	2.78737	MAGEE1	0.10146	0.388294
								TRMT44	1.84003	0.728898														LOC100391935	2.43005	1.48858	SELENOP	1.25665	5.03206
								LRRC58	3.81296	2.14159														SLCO2B1	1.40356	0.324465	STMN4	0	0.0523088
								WDR5	4.17462	2.45064														LHX4	0.52096	0.085225	ADGRF4	0.123418	1.43373
								LOC103793559	1.54089	0.579023														SULT4A1	1.9797	0.784189	COL16A1	0.0741509	0.958522
								ANKHD1	3.39318	1.79787														GAS2	2.32325	1.22866	LOC118147798	0.107407	0.460378
								PSKH1	2.24245	0.979994														MAP7D3	2.95248	1.48001	LOC100404791	0.0977024	1.32153
								ZSCAN10	3.54733	1.93634														LOC100896102	1.97443	0.74383	LOC100401091	0.0488696	0.861286
								CCDC117	4.40312	2.64597														SMO	2.11702	1.12917	FOXQ1	0.0557167	0.336905
								MSANTD2	2.03641	0.833845														AKAP9	4.69065	3.52971	LOC100387048	0.20156	2.05096
								RNF139	4.2405	2.49687														LOC103789896	3.00945	2.03414	LOC100405754	0.577468	1.61849
								RNF122	3.17631	1.63093														RELL2	1.05229	0.225844	SP6	0.491105	3.26534
								CUL4A	5.52579	3.68886														ZNF160	3.02464	2.0952	DRC1	0.194617	0.645252
								ZNF362	1.60606	0.625737														EPHA10	0.126396	0	ZNF75D	0.232285	1.2252
								ATP6V0A2	4.18999	2.47606														SHC3	0.804321	0.0278538	MAL2	0.420904	2.64965
								MRI1	4.63123	2.79414														PHF1	3.6784	2.46723	LOC100894263	0.640614	3.66219
								ZNF574	3.19569	1.65885														PAXBP1	4.46386	3.28275	EML6	0.0201246	0.114074
								NOL9	5.08505	3.27032														SDCCAG8	2.74626	1.5456	CLIC6	0.640475	2.10083
								C22H19orf47	2.34883	1.08587														LOC103789026	3.51923	1.55664	AKR1C1	0.275795	2.49589
								EFR3A	4.32961	2.5259														LOC118154009	0.991168	0	SLC35C1	0.0637763	0.806844
								SURF4	4.84133	3.06434														LOC103791217	2.63807	1.47331	TM4SF1	0.18811	1.08384
								FAM219B	3.73192	2.03239														LOC118142887	4.18653	2.89955	OVOL1	0.215291	1.65825
								PEA15	7.08542	5.20622														LOC118144309	0.874205	0	RSPH1	0.145007	0.649352
								GNPTAB	3.70775	2.07852														ARSA	3.55969	2.34496	NCAM1	0.171117	1.85961
								FGF13	2.39627	1.09895														RELA	1.76809	0.955855	HAND1	1.75163	5.64089
								SPATA5L1	2.2685	1.01914														LOC100415051	3.26882	2.33418	KALRN	0.408592	2.93218
								PTPDC1	2.44289	1.13518														PYGL	3.40982	1.47333	FERMT1	0.516298	2.8601
								ROR1	3.82091	2.16916														NR1D2	2.0414	1.09594	FZD1	0.149806	1.73087
								SLMAP	3.67116	2.01319														MEIOB	1.93381	0.282375	GALNT14	1.37995	4.81868
								SLC12A7	3.80817	2.1722														MMRN1	2.18594	0.106195	CD55	0.222494	2.14738
								FOXRED2	2.39779	1.1136														LOC100393071	2.56288	1.29751	SLC34A2	0.534951	3.31132
								PREP	4.51733	2.81467														GPATCH3	2.96241	1.78477	LOC103793222	0.048458	0.671671
								PTK7	3.30419	1.8271														HYKK	2.45874	1.38262	DYTN	0.0333337	0.142536
								CCZ1	5.64356	3.82499														SFMBT1	1.77909	0.646504	GALNT17	0.194606	0.951539
								CDC42EP3	1.64846	0.663579														TGFA	1.48281	0.393372	SLC6A1	0.00250451	0.0540966
								ITM2B	6.65503	4.8388														TCP11L1	3.27574	2.41484	HPCAL4	0.32674	0.505071
								ZNF711	2.71989	1.27148														TRANK1	3.4918	2.49179	CPXM2	0.300654	2.52979
								ZNF384	1.40838	0.534616														GTDC1	1.14861	0.643373	LEF1	0.273985	2.37684
								RALGAPB	2.89009	1.45811														TCF20	1.90882	1.16729	BOC	0.240904	2.01739
								MYO9B	1.30241	0.492471														MKNK1	3.02566	1.96989	IL1RL2	0.16492	1.51392
								IMPDH1	2.69154	1.34985														SLC25A20	4.69166	3.7565	LOC100895925	0.00489314	0.104129
								AGGF1	2.0984	0.921175														IGFBP2	8.04675	6.21151	IMPDH1	0.672426	3.45341
								TMEM123	6.2457	4.4414														GPRC5B	4.71666	2.67933	SHISA2	1.54458	5.27756
								CAVIN1	5.66644	3.91023														SLC52A3	0.957378	0	FRAS1	0.14689	1.59642
								MEF2A	3.16617	1.68538														MMAA	1.39653	0.558047	LOC103796381	0.772283	1.35055
								DIPK2A	2.63454	1.29411														SBK1	1.44243	0.61176	PRLR	0.168783	1.49879
								LOC100401380	2.99425	1.57501														MTMR11	1.70517	0.54161	LOC118143126	0.460503	2.53302
								BCAR1	3.71712	2.11917														AMN1	3.25214	2.06584	LOC100414523	0.110642	1.30305
								TTBK2	1.08398	0.387631														SMYD4	3.7188	2.75879	LOC100394491	0.439601	3.03853
								RHBDF1	1.8201	0.766906														LGALSL	3.69523	2.72976	DISP3	0.135623	1.21891
								SEMA4B	2.41332	1.13479														LOC103790123	2.18644	0.941468	TCTEX1D1	0.191101	0.437097
								XPA	3.36281	1.83482														BTBD8	1.74741	0.772102	MBNL1	0.0796034	0.885577
								CTCF	4.90322	3.15864														NIPA1	3.83094	2.74686	ANXA3	3.01693	7.12673
								PALD1	1.80362	0.761154														MXD3	2.69558	1.67716	SERPINE2	2.84759	6.94829
								OSBPL8	4.39234	2.71567														SLC8B1	2.72851	1.2965	PROM1	1.36819	4.99103
								ZNF264	0.757155	0.253246														CNKSR1	3.69251	2.70724	PPY	0.195002	1.61211
								SERP1	4.76312	3.03754														FAM222B	4.78886	3.84619	ALOXE3	0.177935	0.45686
								CDC73	4.08535	2.4449														NEURL1	0.380687	0.00543913	CLDN23	0.514274	3.16342
								FAM53A	1.36967	0.528912														ZKSCAN5	2.33013	1.539	LOC118150608	0.11676	1.23358
								CCNJ	3.67825	2.11375														ZDHHC9	3.67809	2.64455	LOC103792396	0	0.0206226
								OGFOD3	3.72648	2.14462														TANC2	1.71441	0.68764	LOC100394834	0.276446	2.32087
								UBXN2A	2.92549	1.4749														LOC100895273	2.30211	1.00904	LOC108593153	0.556007	3.3229
								CCND3	4.67066	2.97765														SLC35E1	2.34542	1.38537	PVALB	0.626037	3.35675
								MYO5C	2.94311	1.53006														LOC103794147	1.82544	0.930464	TNFRSF12A	1.52272	5.44578
								LUC7L	5.0743	3.36336														PCYOX1L	5.38999	4.20327	LOC118151488	0.0617157	0.71934
								GPCPD1	2.97687	1.56027														SPIN3	2.78166	1.46857	ZFHX4	0.0104988	0.179034
								GNPTG	3.49931	1.96031														ACAD10	3.03588	1.74355	LOC103788325	0.509382	1.71739
								LOC108592412	2.96475	1.55073														MAP9	2.66003	1.76062	LRATD1	0.0394515	0.52724
								PKIG	6.20477	4.43266														TRAPPC6A	4.87108	3.49415	TFPI2	1.8859	5.79998
								CPXM1	1.58938	0.659992														KIAA1143	6.05178	5.03967	LOC100391259	2.20021	6.00078
								ZYG11B	2.46241	1.17544														UIMC1	3.46577	2.10705	CBS	1.69259	5.43792
								TAPT1	1.56696	0.642135														LOC103793559	2.38762	1.11357	EMILIN2	0.286085	2.20589
								LOC100392984	2.20419	1.01307														LMO7	1.71096	0.706391	ZBTB16	0.0248674	0.257221
								NF1	0.992356	0.365368														CCDC181	3.51128	2.44655	OXCT2	0.167736	0.503663
								PPP3R1	4.58455	2.92765														ARRDC4	3.28147	0.887048	C5H17orf113	0.286389	0.5169
								PIGQ	2.43238	1.17109														RAB11FIP3	2.47786	1.49206	AMOTL2	0.997174	3.93187
								IP6K1	2.60658	1.34965														PTPRD	1.76835	0.891547	SCG3	0.216926	1.23346
								PHTF1	2.44329	1.18142														C15H3orf70	1.97508	1.14364	CHL1	0.188992	1.70744
								LRIG1	3.94153	2.3512														WASF1	4.16151	3.1681	GPR19	0.486018	2.67168
								MSANTD3	2.1915	1.02101														KLC2	4.20202	3.22973	ADAMTSL1	0.0811113	0.180773
								GMIP	1.43138	0.571923														TMEM38A	2.77065	1.57234	LOC100398543	0.155858	1.26901
								WWP1	2.69416	1.34953														DKKL1	3.1578	1.92596	FIBIN	0.231903	1.95275
								GCC1	2.20255	0.986858														ZER1	4.01559	2.89129	LOC103788602	1.1046	4.33203
								TMEM250	2.71346	1.40057														CCER2	5.05346	3.94135	AASS	0.58899	3.24198
								USP47	4.43905	2.82633														ZNF609	2.34396	1.54629	VWA7	0.0204215	0.226133
								EPN2	2.6629	1.30724														POLI	3.51003	2.57127	GJB5	0.274858	1.24296
								C13H8orf58	3.9877	2.40336														PIP4K2B	2.96226	2.06456	LOC100896514	0.151376	1.03192
								CAND1	5.82622	4.10698														HSD11B1L	2.52346	1.30934	GAPDHS	0.115993	0.790289
								PIGX	2.18083	1.02286														GLRX	2.92294	1.9827	PTGS1	1.0581	4.15861
								FAM118A	3.48105	1.99231														SIDT2	2.24926	1.19032	LOC100389798	0.080809	0.970952
								ARHGAP12	3.57029	2.06399														LPIN2	3.2248	2.22179	LPP	0.16978	1.62295
								CREM	2.42611	1.18736														DSP	8.43773	7.17868	MYO7A	0.0311856	0.432542
								RNF11	4.1359	2.56451														ELMO3	1.67825	0.670383	ACKR3	0.747898	3.70186
								ZNF398	3.53848	2.03996														ITGB8	3.60839	1.044	ANXA9	0.706688	3.59599
								UBE2D4	1.525	0.637524														LOC103789852	3.57969	2.23072	LOC100407479	0.0921593	0.999792
								OXR1	1.87695	0.827823														RNPC3	3.46813	2.47187	LOC100412667	0.446904	2.12419
								ZNF219	0.688385	0.238326														PLEKHG5	0.969494	0.268651	KCND3	0.00847147	0.140995
								LIN54	2.86471	1.59732														ZSWIM4	1.14213	0.320159	HAPLN1	1.68484	5.34377
								NXNL2	5.69946	3.99397														HMGN4	7.93127	6.7713	GULP1	0.645888	3.19644
								CHMP2B	6.00209	4.28396														MAP3K14	2.19288	0.765688	LOC100385903	0.186012	1.61384
								MUS81	3.23818	1.79565														PLEKHM3	1.01698	0.377545	LRRC18	0.424591	1.6868
								COG3	3.0541	1.65425														ZNF567	2.9825	2.09903	CDH11	2.31316	6.00268
								ELAC2	5.10055	3.44277														NKAPL	0.710266	0.145841	SCARF2	0.0416519	0.190071
								BTG3	4.44569	2.87023														SLC4A8	1.48826	0.607194	LOC100402161	0.0170085	0.254839
								SNX19	1.51744	0.628912														RASA2	3.55742	2.47312	DLC1	0.632888	3.28395
								CDK9	5.02664	3.41948														NID2	3.83082	2.41334	NODAL	1.00327	4.15856
								UBE3A	4.32434	2.74721														GIT1	2.16961	1.14523	S1PR2	0.13912	0.629081
								LONP1	4.9956	3.35752														TMEM94	2.76395	1.70963	LOC100394108	0.494481	2.54457
								TUBB2A	4.40746	2.8102														PHTF2	4.89663	3.75822	NIPAL4	0.133961	1.24206
								PEX6	1.49573	0.624281														ARID4B	4.89906	3.90255	JPH1	0.147713	1.41645
								BTBD7	2.12034	1.00276														IFI6	3.82892	1.41538	LOC100389250	0.0562312	0.542518
								CPD	2.50741	1.26832														CRTAM	0.469103	0	VSNL1	0.601461	3.14448
								DNM2	4.47049	2.87499														LOC118154690	0.591626	0.107604	CRABP2	3.03036	6.96597
								C7H1orf216	2.72304	1.41277														LOC103791682	1.36447	0.374131	ACTN2	0.143678	0.325853
								EMB	4.61786	3.00563														LOC118142857	2.74717	1.93563	PLCB4	0.245233	1.97535
								PLCB3	3.94504	2.39045														DOT1L	1.80919	1.10853	SYT17	0.294883	2.13088
								FAM91A1	3.18005	1.76283														BRWD3	2.76353	1.72181	SLIT2	0.166047	1.28616
								NTAN1	3.56725	2.10597														NXPE3	2.39793	1.52157	RGS7BP	0.252415	1.96265
								NDST2	2.46413	1.2442														MARF1	2.80778	1.79214	ZEB1	0.0816167	0.835881
								LOC100408200	5.21491	3.58741														LOC118149465	0.947702	0	LOC100411830	0.0688469	0.669171
								MCUB	3.34226	1.9433														LRRC8A	5.19727	4.05742	TMCC3	0.303988	1.88392
								JMY	2.05063	0.971332														LOC118144997	0.344456	0	ITGA8	0.222648	1.70857
								SCCPDH	5.70702	4.05673														PML	2.88615	1.69823	CERS3	0.309839	2.01385
								SOS1	1.72468	0.765278														CELSR1	1.71233	0.840618	PRAG1	0.100589	0.971143
								HTATSF1	5.82645	4.17059														EPX	3.3752	1.97999	TBX3	2.03205	5.57701
								CCNJL	2.35115	1.16944														ACYP1	5.58977	4.61705	ARHGEF4	0.0911118	0.96024
								LATS2	2.30825	1.14251														LOC100403563	2.27293	1.06428	FAM167A	0.172956	0.309521
								ENTPD6	2.85124	1.5306														FAM53B	0.75062	0.217351	ZIC3	0.869201	3.52015
								OTULINL	3.70386	2.21873														CRTC3	1.51729	0.60665	LOC103788967	2.15847	5.53475
								SNX29	2.224	1.08471														CAMK2A	0.219721	0	HUNK	0.446013	2.50279
								ASAP3	3.54939	2.11328														PDK2	2.6735	1.30386	LOC118147330	0	0.116961
								SLC35E1	2.28867	1.12933														ZFP69B	2.11849	0.986494	ZHX2	0.223696	1.71361
								SNCA	2.60652	1.35295														MRAS	2.05949	0.897569	SHD	0.487074	2.6706
								RGMB	3.6858	2.20079														ACBD4	3.16118	2.26127	PDGFA	0.520892	2.85037
								MIDEAS	2.38398	1.20158														LPCAT4	2.9757	1.94565	STAT6	0.569361	2.98915
								SP3	4.03332	2.46914														POMGNT2	3.40525	2.41907	PLAC8	0.673932	3.39503
								LOC100385425	2.59687	1.35019														CELF5	1.35918	0.608568	COL5A2	0.203328	1.56768
								CHD3	1.84157	0.832252														LOC100406586	2.33379	1.48516	CA12	0.609326	3.10685
								FZD4	2.87104	1.55154														DHX58	0.60663	0.0595888	SOX2	0.078794	0.256128
								GGA2	4.53371	2.9654														ZNF45	2.80984	1.96419	LOC100388308	1.2524	4.31898
								C7H1orf86	4.59856	2.95165														LOC118151249	2.43918	0.956723	LOC118142976	0.096712	0.905789
								SEC24B	2.79285	1.49895														KATNAL2	0.952958	0.37246	HOXA9	0.442618	1.86084
								TMEM127	2.96471	1.63343														ARHGEF16	3.9665	2.93899	CFAP47	0.0692887	0.131545
								MAPK11	3.19611	1.85562														MC5R	0.876191	0	SH3D19	0.186985	1.41548
								DZIP1	2.66287	1.4017														CPA3	2.39306	0	LOC100413122	0.240687	1.61406
								TMEM30A	4.35735	2.83721														LOC100391269	0.589579	0	B3GAT1	0.0222859	0.188355
								GZF1	1.24125	0.494184														IER2	5.30736	4.23288	AGPAT3	0.0809074	0.820477
								FBXW5	3.5102	2.07642														BAHCC1	1.44167	0.401333	SLC16A6	0.405733	2.46971
								USP11	6.26506	4.59167														D2HGDH	2.74389	1.6383	CCN1	1.5741	4.78629
								WDR47	1.98282	0.909542														TTC36	1.29131	0.118695	LOC108592568	0.0859305	0.747972
								CIB2	4.61616	3.06506														DPPA5	6.02511	3.16172	PNMT	0.0562629	0.345881
								YTHDC2	1.15522	0.465419														RASAL2	1.91188	1.18697	TMTC2	0.111467	0.966002
								CHMP4B	3.42507	2.01317														IL12RB1	0.366382	0	CA13	1.02047	3.82504
								LOC103790360	2.60916	1.38012														TMUB2	3.51613	2.51095	PHACTR1	0.197048	1.36354
								GATD1	3.10026	1.7489														PARD6A	1.40064	0.38826	ACTL6B	0.112183	0.333447
								CDIPT	5.78397	4.17028														ATG10	2.55808	1.36377	P2RX7	0.177013	0.769893
								RBAK	2.14604	1.05985														RPGRIP1L	2.22788	1.47736	ESYT3	0.0801876	0.717433
								SLC9A6	1.67956	0.761856														ZAR1L	0.767126	0	NEDD9	1.01734	3.76399
								PPP3CC	1.14041	0.467101														ATP6V1C2	2.54787	0.296378	CYYR1	1.82573	5.08173
								HNRNPD	6.6943	5.06325														LOC103794958	1.71321	0.521877	LOC103791201	0.0151884	0.159999
								ITPRID2	1.72395	0.786858														LOC103792769	1.47353	0.319449	HTRA1	0.805356	3.24205
								TRAF4	3.19738	1.84725														GEMIN8	3.40063	2.51459	LOC118155144	1.04803	2.85407
								PTPRA	3.931	2.4236														EGLN1	3.1077	2.01079	VIL1	0.248726	0.810088
								SPOCK1	3.62532	2.20107														APPL2	3.95382	2.83753	KCNH2	0.0514758	0.348504
								SENP6	3.78911	2.34638														MAP4K2	2.18056	1.39344	LOC100408211	0.239934	1.64821
								TBCD	1.92367	0.912204														LOC118152848	1.62172	0.310882	EIF4E3	0.129394	0.54986
								REST	5.3377	3.76047														ZNF10	2.59289	1.30615	LOC118155110	0.637509	2.20339
								PCED1A	2.37731	1.20384														JAK2	3.47124	2.47195	TNS3	0.409785	2.26561
								UBE2E2	5.48989	3.84818														NRG3	1.37789	0.415205	ZBTB32	0.0627093	0.149225
								GRSF1	5.33489	3.7545														CHST5	2.91423	1.65352	LOC100392585	0.900527	3.53659
								RETREG2	2.59895	1.38635														C10H15orf48	2.16427	0.642416	PLXDC2	0.683136	2.71903
								ACSL3	4.13081	2.64909														CCDC136	1.6628	0.604895	SOX9	0.172713	1.39438
								PITHD1	6.23925	4.63488														LOC118151356	0.876309	0	JDP2	0.172516	1.20918
								GTF3A	6.34032	4.72245														LOC118148596	1.94833	0.119244	LOC118146173	0.0803656	0.787689
								FOXN3	2.53409	1.34111														UBE2D4	2.30596	1.26052	PPM1L	0.106665	0.935386
								FBXW4	3.02673	1.68463														PDZD9	0.381572	0	DUSP2	0.143987	1.02013
								HNRNPU	7.36234	5.74584														KDM6B	1.46023	0.62078	SLC1A5	1.48237	4.6204
								UBL3	2.85121	1.60143														LOC108590179	3.62492	2.68321	TNS1	0.0951807	0.782471
								FZD3	3.66572	2.24344														TCF7L1	3.00569	1.96449	SORL1	0.972261	3.47619
								GALNT11	4.89123	3.44724														LOC103789844	3.00556	1.97056	LOC103796118	0.20471	0.600831
								LOC100401067	3.41855	2.05745														KCND1	1.91669	0.965285	LOC100391180	0.148251	1.14681
								ANKLE2	3.54162	2.14932														LOC118143177	0.422088	0	FBN2	0.794803	3.36028
								PKN1	2.44067	1.27298														LOC118151094	3.73514	2.61465	LOC100406300	0.115738	0.919948
								EIF4EBP2	5.10581	3.56647														AHCYL2	3.08371	1.66978	EFCAB12	0.327028	0.373227
								ZNF623	2.56886	1.36977														LOC108592829	3.39282	1.69081	VGLL3	0.493703	2.52953
								PLBD2	2.10816	1.0548														OTUD5	3.20107	1.94167	LOC103796394	0.555017	2.5496
								RRP36	5.82443	4.25416														KANSL1L	2.06312	1.08368	LOC100386406	0.0216586	0.223732
								RAB6B	3.60779	2.21878														STK40	3.96235	2.73254	SLC7A11	0.331719	2.00774
								LZTS1	1.69865	0.783452														OXSM	3.86303	2.80016	RAB31	1.2023	4.03708
								LRRN1	6.24905	4.67286														LOC103793208	2.16548	0.808109	TP53I11	0.797413	2.95457
								MAP2K4	3.94638	2.52168														NPY2R	2.11884	0.356476	TMEM117	0.305854	0.720171
								PARP16	3.40048	2.02593														LOC118154627	3.33518	0.91285	SGK1	2.78239	6.12135
								ZNF512B	1.38452	0.613016														NOXO1	1.36328	0.467309	ITGB3	0.32997	1.58948
								PLEKHF2	4.19716	2.74386														DDHD1	2.68825	1.87267	UHRF1	2.45751	5.75436
								THEM4	4.97101	3.44076														LOC108591664	0.308095	0	CDH6	0.244817	1.46302
								RBM47	3.71001	2.34918														LOC118151925	1.78097	0	EBF1	0.167406	0.986869
								BCKDHB	6.26594	4.68486														GTPBP2	2.68308	1.77257	EMILIN1	0.577681	2.06631
								PGRMC1	6.42276	4.86134														SEMA6C	1.41423	0.445888	TNS2	0.144001	1.12315
								OXSR1	4.45011	2.98441														LOC108591245	2.06881	1.25064	GADL1	0.417666	1.77596
								SUFU	1.98715	0.980738														LOC118144502	2.19756	0.71978	LOC100405506	0.10453	0.886483
								AFG3L2	4.36578	2.91891														LOC100391515	1.38256	0.571736	ZNF703	0.173184	1.24797
								LOC100398523	3.99743	2.56777														LOC103793685	0.507124	0.094634	GRHL3	0.750881	2.95178
								ARHGAP35	1.79241	0.865135														DCLK2	1.20075	0.04022	AHNAK	0.953371	3.52098
								TMEM214	3.49255	2.15367														IKBKB	2.43753	1.422	LOC103795411	0.608896	2.69853
								XPOT	5.29695	3.80248														LOC100895289	4.7538	3.31361	TPD52	2.94826	6.38341
								TOMM70	4.30651	2.88601														LOC118152117	2.71821	0.122361	HTRA4	0.119112	0.911226
								CTSO	2.87552	1.623														COBL	0.583574	0.227847	NRGN	1.00622	3.51883
								SH3YL1	3.62188	2.25495														VPS16	2.21368	1.2183	LOC100894884	0.275544	1.56758
								ACTR5	3.34088	2.01934														GPC3	7.26891	5.59508	TPD52L1	0.84374	3.32721
								VPS37B	2.50721	1.36105														DAPP1	1.24544	0.00962065	SLC39A8	2.99284	6.21393
								SMARCA5	7.15226	5.57314														EDN3	1.09655	0.0872396	LOC100404789	0.241984	1.59792
								CEP55	4.5078	2.99586														MCM9	2.08703	1.11006	KLK6	0.929043	3.26163
								ITSN2	2.08747	1.06239														LOC118143014	0.491579	0	MAPK10	0.0431004	0.372939
								RABL6	3.41149	2.09332														LOC100393169	3.16149	2.27047	CSRP1	3.82426	7.11178
								CD99	5.04251	3.56025														EPN2	3.49372	2.46443	COL1A1	1.75137	4.80411
								FBXW7	3.45319	2.13334														SOX5	1.80385	0.313003	GRHL2	0.611997	2.69041
								GCLC	4.43141	2.99436														LOC103791199	3.07893	2.15843	LOC100896495	0.19158	1.31729
								CAB39	3.36085	2.04335														RBM4B	3.24149	2.22929	GLI3	0.578443	2.45367
								CPLANE1	2.40103	1.29306														LOC100413807	0.518481	0	ARL4D	3.16455	6.44903
								NF2	4.66285	3.21982														FPGT	2.80598	1.8761	LOC100385301	0.188237	1.16548
								ZNF12	2.23327	1.17243														FAM193A	2.02394	1.24404	LOC103793649	0.486268	2.04561
								OCEL1	2.48198	1.32527														LOC100407664	2.95991	2.06355	ZCCHC3	0.165961	1.05239
								SCYL1	3.85301	2.46559														CCNYL1	3.57021	2.51534	PNMA2	0.701587	3.04913
								LNX2	3.34082	2.05056														LOC100403392	1.59128	0.261833	PTPRG	0.536366	2.40792
								TAF6L	4.28288	2.86417														PLXNB1	2.25664	1.4484	PDE8B	0.362564	1.78277
								GAK	2.75134	1.56916														PARP16	3.9826	2.95114	ACTA1	0.887768	3.2673
								SESN2	3.07128	1.7842														PPP3CC	2.11082	1.23964	TRMT9B	0.373325	1.96049
								ZNF451	2.75068	1.56384														MARVELD1	3.11687	2.15427	LOC100896730	0.530851	2.33625
								UBE2D1	3.39583	2.09316														LOC103792516	0.310957	0.0643043	ITIH5	0.359476	1.10261
								OTULIN	2.42115	1.329														APBB3	4.88306	3.48055	PTGES3L	0.348835	1.77219
								MARK3	2.41139	1.3301														FMNL3	2.3222	1.50567	NPY	1.81662	4.91086
								PITPNA	3.31646	2.06308														LOC100894237	1.67063	0.293291	LOC108588115	0.0482022	0.379306
								FBXO9	5.12412	3.65734														LOC118148602	1.2583	0.183844	LOC100406483	2.32614	5.25481
								TM9SF2	7.02241	5.49865														TMEM262	1.26253	0.0345558	LDB2	0.9492	3.32314
								TUSC3	5.82792	4.30481														NLGN4X	2.30863	0.860242	UPK2	1.59981	4.31461
								TLCD1	3.36811	2.102														MARCHF2	4.01326	2.43231	LOC100399064	0.0334994	0.297535
								SRSF4	5.24381	3.78331														ZNF397	2.9259	2.09336	ZMPSTE24	3.01438	6.11365
								NFE2L2	4.08198	2.73452														ZNF540	0.883906	0	ANXA1	1.54695	4.63471
								MYO1E	4.201	2.82021														LOC100405080	1.698	0.511678	CGN	1.74955	4.77406
								TRIM4	1.98039	1.01768														STRN4	4.21292	3.24227	MYRIP	0.161566	0.319189
								ABHD17B	4.39552	2.97225														L3MBTL1	1.17589	0.362586	TSPAN13	5.2177	8.39125
								APAF1	2.10555	1.11426														FAM78A	0.833365	0.232297	PLEKHA6	0.187581	1.18548
								ZNF609	1.4438	0.674737														RICTOR	2.51843	1.72229	CATIP	0.099682	0.704005
								SCAP	2.83239	1.65282														LEMD2	2.48423	1.32649	DOCK8	0.0487414	0.387346
								MAU2	2.89675	1.70349														HECA	1.61348	0.592211	FOXC1	0.216687	0.688074
								ERO1A	3.17751	1.92014														LOC103787491	0.875442	0.150429	LOC103787952	0.666202	2.50414
								DIP2A	2.19822	1.1709														NOL4L	0.764204	0.304436	KYNU	0.142746	0.286383
								MPV17L	2.66663	1.52838														CNKSR2	1.29329	0.396026	AP1S2	3.76752	6.88259
								DCXR	6.21407	4.7177														ZSWIM6	2.53591	1.74981	PABPC1L	0.0553234	0.435497
								FBXO34	3.40812	2.10907														LOC100895059	2.8223	1.70889	PAPSS2	0.411772	1.87756
								YIF1B	5.60005	4.14123														STRADB	2.63136	1.50758	TMEM139	0.0932476	0.590547
								BAZ1B	3.29381	2.03311														BEX4	7.75558	6.68973	PMP22	1.65859	4.27943
								ISYNA1	7.25048	5.69883														LEKR1	2.12999	1.29425	MIXL1	1.06059	3.32728
								SRXN1	4.1413	2.77302														SLC9A6	3.05261	2.00229	CHGB	0.537375	2.2832
								HTATIP2	5.20619	3.77766														MLLT1	0.794781	0.254744	SLC23A2	0.401711	1.91608
								SDR16C5	4.83292	3.40694														ENDOV	2.05316	1.22757	WFDC2	1.61579	4.28167
								SENP5	3.28118	2.02577														C19H1orf115	1.41634	0.339682	TAGLN2	4.83806	8.24322
								CLN6	2.89458	1.70872														ZNF516	1.49518	0.739124	TCEAL6	0.331264	1.75393
								SLC35D2	2.74586	1.59425														LOC100413736	4.08193	3.05379	ITGA1	0.533798	2.21583
								TMEM245	2.9653	1.76101														KCNN1	1.33556	0.129337	SLC35G2	1.13905	3.48796
								TRAF3IP1	2.37995	1.32033														CHST6	4.03508	2.57703	LRRC1	1.02518	3.29939
								STRN4	3.81324	2.49541														AKAP3	1.31481	0.608029	VASN	0.778827	2.82582
								MAP7	2.93848	1.74729														SSH2	1.03653	0.462153	FAR2	0.139974	0.787242
								SH3PXD2B	2.50323	1.43414														FAXDC2	1.98223	0.689691	FKBP5	2.93588	6.0041
								GTPBP1	2.92504	1.73353														LOC100398050	1.46441	0	NDRG2	2.11449	4.97159
								FUT11	3.13774	1.92757														AQP8	0.745142	0	ECE2	1.12526	3.47254
								POMGNT1	3.92443	2.61045														UBN1	2.44218	1.68439	LOC100389983	1.64921	4.19868
								SLC43A2	2.78152	1.64846														TAF5L	2.50548	1.42287	DNAH7	0.0527794	0.375557
								NEK9	2.53008	1.47777														CANT1	4.70206	3.65289	TMEM35B	1.89405	4.61175
								AKAP1	3.12534	1.93907														LOC100388664	3.04647	2.01331	CASP3	2.31752	5.19524
								FNTA	5.94484	4.49555														LOC103792335	1.05753	0.333207	AADAT	2.26121	5.04433
								ZNRF3	1.76268	0.911486														S100A1	4.74734	3.31953	PDGFRB	0.506665	2.03324
								FBXO2	4.91889	3.52976														PARP8	2.06293	1.27795	LOC100413268	1.36788	3.8233
								COMMD7	6.85759	5.38965														MAGI3	2.36641	1.21318	LOC100404346	0.452574	1.89344
								LEMD3	3.98203	2.66725														BIK	2.40347	1.29993	NHSL2	0.16103	0.56056
								CDK2AP2	5.18795	3.78316														TROAP	4.20861	3.08528	LOC100386427	0.140002	0.835
								GUSB	3.03398	1.84378														GHDC	2.43791	1.16237	PLA2G2C	0.220336	0.938867
								TBC1D10A	3.35243	2.0958														ANO10	3.84724	2.81269	KRT18	7.96657	11.041
								ETS2	4.56934	3.20776														PIF1	3.17914	1.99867	GPC6	0.872319	2.87317
								DTD1	6.28227	4.83779														PRKN	1.79098	0.597544	LRATD2	1.44616	3.89746
								SIRT3	2.86658	1.70028														LOC100896731	0.946387	0.282516	ZNF592	0.52392	2.14688
								GNA11	2.37428	1.30083														ZNF875	1.20146	0.0209433	CACNA1S	0.158331	0.306375
								MAN2B1	3.48473	2.24066														LOXL1	3.41214	2.15982	SNX32	0.453536	2.01242
								GRAMD2A	1.84925	0.998406														QSOX2	2.89982	1.97435	CDK6	0.47399	2.09262
								LOC103790520	4.41605	3.04651														NCOA2	2.33093	1.50221	LOC100387174	1.5784	4.28079
								ZFAND3	3.32041	2.09529														CCDC113	1.31999	0.54443	KIF1A	0.502143	2.12635
								SPOPL	3.70419	2.49499														TFAP2C	8.7546	6.4276	GJA1	3.71002	6.60692
								TRAF5	2.65675	1.54258														ZNF621	2.31642	1.53933	RGN	0.691561	2.61445
								MPP6	2.81808	1.69586														SOGA1	1.33705	0.506944	CADPS2	0.389843	1.80912
								CDC42BPA	2.53231	1.45601														LOC100392665	1.51274	0.293322	LOC100401052	0.302821	1.55686
								ODC1	6.70496	5.26923														CCDC17	2.08945	1.02384	SYNPR	0.509518	2.22301
								ZBED1	3.0618	1.88587														ZNF596	2.523	1.66863	SLC9A3R1	3.89227	6.77092
								H6PD	2.2129	1.22047														GPR22	2.16461	0.356916	CNIH3	0.446261	1.83601
								INTS8	5.20189	3.79658														LOC103791197	2.38804	1.01093	LOC100402180	1.79391	4.22033
								B4GALT7	5.06754	3.69085														SREBF1	3.48651	2.33682	PRICKLE3	0.354899	1.70316
								POLR3D	3.77217	2.48501														MEX3A	2.56934	1.79742	MMD	1.68498	4.45173
								HSPBP1	5.29478	3.8655														PACC1	3.97306	3.02245	HACD2	2.81236	5.68741
								STARD7	7.06134	5.63211														LOC103795274	1.80231	0.446217	TTC29	0.204311	1.03419
								MAPKAP1	4.23545	2.88773														AK9	0.134835	0	TERT	0.277397	1.356
								VOPP1	4.41483	3.08672														LOC118148912	0.651154	0.0113108	FLT1	1.60866	4.03943
								NR3C1	0.959148	0.428814														RNFT2	1.23078	0.229294	WLS	3.78614	6.69959
								THAP4	3.62679	2.38949														TRPM2	0.207647	0.0027022	ANO5	0.108412	0.665691
								GTF3C4	3.04081	1.87453														ATAT1	2.62442	1.75439	IQGAP2	0.448339	1.589
								ISCU	6.20873	4.77419														P4HA3	2.9391	0.723341	PRKACB	0.863194	2.86933
								ERC1	2.72576	1.62476														LOC100402746	0.893947	0.124943	S100A6	1.16449	3.28107
								FUBP3	4.68829	3.35261														BICRAL	1.53388	0.920374	LOC100400599	0.647236	2.24583
								ARHGEF16	3.3465	2.13745														SLC26A7	0.212908	0	MYL7	0.368251	1.50924
								RASSF3	4.11329	2.84472														PPDPF	5.20589	4.10213	MYO15B	0.036338	0.203781
								SMG5	3.65274	2.40729														SGPP1	2.68535	1.52775	KIFC3	0.408395	1.71464
								GIGYF1	3.24393	2.0443														PPP2R5B	3.6272	2.13249	MIOX	1.73608	4.2372
								CDCA4	5.42448	4.05549														RAI2	3.90753	1.85344	PGF	0.786618	2.65969
								RNF111	2.37291	1.35814														CATSPERG	0.839767	0.304313	CFAP299	0.371984	1.03369
								ZMYND8	4.39416	3.08478														NEXN	2.71687	1.63614	CHST3	0.350687	1.6494
								PAK2	3.90343	2.64603														UBE2L6	5.08986	4.10694	ASPH	1.58756	3.99031
								APP	5.40986	4.05512														LOC118152743	1.08723	0.115088	H1-5	2.06415	4.53031
								RASAL2	1.41658	0.688737														SIPA1L3	1.08668	0.459798	NABP1	0.989112	3.03899
								FKRP	1.94937	1.03783														ZNF329	2.11225	0.957812	TNFRSF11A	0.864106	2.80747
								MAP3K7	4.53549	3.21839														LNPK	4.61579	3.42468	GALE	1.86267	4.42606
								ERMP1	2.4889	1.46719														SLC27A1	2.33042	1.20737	PGRMC1	3.34306	6.13933
								RUFY3	2.65575	1.58314														PRX	1.91511	0.595246	PLCXD2	0.34772	1.57897
								ASCC2	4.30164	2.98875														LOC103793582	0.784343	0	AZGP1	1.09509	3.27112
								RRAGC	3.71483	2.47994														TNK2	1.38362	0.515805	MCOLN3	0.275516	0.932749
								TRIM27	3.91599	2.66176														KLC1	2.88418	2.0416	FAM241A	0.911164	2.87936
								TBC1D9B	4.24281	2.98059														ADRB3	0.553151	0	ERBB2	1.46668	3.80954
								GREB1	1.75079	0.922674														DEPDC5	2.69867	1.87864	LRP4	0.466457	1.83479
								DIP2C	1.12353	0.534675														FKBP1B	3.81795	2.70765	BTBD3	2.28932	4.81757
								BLOC1S3	3.00428	1.86607														LOC103787391	1.37891	0.492715	LOC100398523	1.98431	4.4626
								SNN	2.38866	1.38567														SUMF1	6.47786	5.43615	ETS1	1.77875	4.16786
								GKAP1	1.83956	0.992579														RNF24	2.90074	1.78962	STEAP1	3.52109	6.37062
								STRN3	4.27269	3.0052														COL8A2	0.331569	0.0319645	C1H9orf116	0.983609	2.8668
								ATP11B	2.42372	1.4305														MSLN	1.44825	0.288596	ARNTL2	0.327192	0.919561
								TMEM130	3.81228	2.57375														FAM120C	1.29515	0.323083	SOCS3	1.09687	3.15737
								FAM199X	3.38895	2.21582														SAMD8	3.16057	2.15108	AGPAT5	2.16001	4.67682
								GALC	4.11153	2.87197														LRRC4	2.46521	1.41513	LOC118151924	1.18735	2.8147
								MAP2K5	1.64889	0.871433														BAHD1	1.99056	1.25934	SMOC1	0.938062	2.91554
								HOMER1	2.44379	1.43458														LOC118143721	0.182215	0	STEAP2	1.17853	3.25094
								ANP32B	4.90696	3.64525														CASTOR2	1.82226	0.222509	LOC100896771	0.572568	1.97517
								SMAP1	3.12573	2.01042														SLC45A4	0.495783	0.138948	CFAP45	1.2124	3.57643
								PIP5K1C	1.59403	0.842062														RAP2A	3.35441	2.455	TGFB3	0.357322	1.22362
								LARP4B	3.22166	2.09151														EGR1	3.55933	1.2721	SPRY4	1.30378	3.49041
								P2RX4	5.58107	4.34087														TNFAIP8L2	0.940701	0.242718	ARHGEF26	0.363897	1.47697
								MRPS30	3.96879	2.75342														LOC100894867	1.9843	1.26699	LOC118154015	0.568013	2.05089
								TFG	6.19127	4.87726														DEAF1	1.46709	0.402569	SCN4B	0.225137	1.09188
								EFR3B	2.80563	1.7386														B3GNT4	3.12361	2.00593	HEY1	2.88577	5.4237
								SNX18	2.40933	1.43393														CLCN7	2.15536	1.2044	LZTS1	1.20285	3.22436
								LOC103791202	2.59129	1.59149														MADD	2.17768	1.34864	SLC38A1	1.38353	3.60118
								ATP1A1	5.28163	4.00357														GIN1	2.44258	1.65134	PCDH11X	0.147584	0.713647
								ADIPOR1	5.18997	3.91523														CCT6B	0.680212	0.0164999	RRM2	4.11082	6.91607
								SLC25A36	3.88275	2.6883														BNC1	5.18366	3.0291	TMEM30B	0.460459	1.65406
								MDH2	8.93887	7.58854														PRKCD	2.84629	1.7876	LOC100408228	0.41716	1.68655
								LOC100412770	2.85273	1.79399														LOC103790910	2.70515	1.67823	CHGA	1.24202	3.2225
								ZER1	2.92472	1.86341														GIP	1.45381	0.123392	COLEC11	2.24944	4.71275
								VDAC1	5.63657	4.33103														LOC100896535	1.65125	0.616052	RUNX1T1	0.4552	1.80856
								FMNL2	2.13293	1.23031														AIG1	1.31021	0.75125	LOC100393288	0.457606	1.75783
								PDPK1	3.49061	2.36701														RGS22	1.98167	1.08263	NSG1	0.538065	2.06019
								MCUR1	2.71971	1.69349														ZNF268	1.90261	1.22716	LOC118152849	2.43273	4.89606
								PTK2	3.57057	2.42951														LOC118150180	2.67699	1.64201	PARVB	0.113314	0.397283
								DENND6A	2.43356	1.47574														TMEM249	3.01866	1.2334	FAM183A	0.237836	0.865243
								SLC25A22	2.72194	1.70591														SOX17	7.27443	5.63655	BCL11B	0.205796	0.782575
								RBM42	6.10763	4.79638														MAPT	0.135947	0.00859867	LOC108589949	0.81908	2.56482
								SRPK2	4.53463	3.3129														C3H4orf33	2.25008	1.26448	SLC7A5	3.00804	5.6414
								FAM110A	1.70019	0.927989														LOC103789489	0.21236	0.0208817	LOC108589742	1.34229	3.51109
								CBFA2T2	1.54192	0.832559														ZNF112	2.05258	0.932198	SLC35G1	1.77094	4.04573
								PAFAH1B2	6.85712	5.56095														ARID5B	2.23506	0.947579	MAOA	0.818218	2.40345
								MTMR12	3.46776	2.33629														LOC100398456	2.13856	1.2034	ZMAT4	0.61853	1.44678
								HOOK3	3.40178	2.28838														LOC118151122	0.808787	0.0790857	LOC103794592	0.191545	0.603087
								MAP4K5	4.19759	3.01196														RAVER2	2.65724	1.57497	LOC100397457	0.115428	0.569069
								PPP6C	4.57429	3.36709														MRAP	0.836812	0.0418317	BGN	0.42371	1.6221
								CHKB	6.67172	5.3953														RTL6	2.46222	1.59697	THSD4	0.215471	0.959828
								STX2	3.71086	2.60665														ZZEF1	1.50986	0.649691	ARHGEF3	1.071	3.0021
								LOC100393584	5.24044	4.00061														LOC118146076	0.469054	0	TCEAL2	0.217447	0.837816
								PLAGL2	2.08734	1.23172														YRDC	4.16558	2.81096	UCHL5	2.76011	5.21537
								SSNA1	6.0513	4.79251														KIAA0513	1.83891	1.16295	PLIN2	3.37679	5.93317
								FGFR1	5.58161	4.34088														HYI	3.30446	1.81757	CTH	3.62699	6.18187
								YES1	4.71158	3.51029														FIGNL2	0.955046	0.107336	CIDEA	2.01627	4.34344
								SH3RF1	3.76385	2.61613														XXYLT1	3.98821	2.8404	IGSF1	1.16715	2.95175
								DICER1	3.76589	2.68509														LOC103794673	0.333438	0.00335022	PLA2R1	0.120743	0.602087
								EXOC5	4.92282	3.70019														ADAP2	0.468386	0.0320658	TNNT2	0.192149	0.88823
								SPG21	4.90414	3.69798														GBGT1	8.59836	7.07965	CYB561	2.31922	4.70037
								UBE2F	5.87407	4.63598														MBD6	1.1623	0.476823	ACTRT3	0.95624	2.86967
								ZNF335	2.09233	1.23189														TMEM191C	1.07066	0.0479808	TLCD1	1.66842	3.83602
								TNKS2	3.46066	2.36889														SIK2	1.62419	0.973322	ITPR1	0.513475	1.82816
								BICD1	2.0433	1.20212														LRRC75B	2.19602	0.271152	FZD7	1.11027	2.96883
								AEBP2	3.33559	2.25656														LOC103796005	1.00822	0.274904	PYCR1	3.53051	6.03059
								REV3L	1.49434	0.813206														P2RX3	1.83327	0.755905	RBFOX1	0.890692	2.627
								PARD6B	4.75457	3.6042														LOC103794633	2.45581	1.48557	SFXN3	1.27754	3.27019
								RTF1	4.8753	3.68333														POU6F1	1.06574	0.357809	GPC4	3.81898	6.32429
								PRRT3	1.8806	1.09091														NTNG1	0.909533	0.335554	POC1B	0.798106	2.41449
								KCTD20	3.54281	2.45202														CLCN6	2.24805	1.47825	LOC108588705	1.31901	3.35575
								SIAH1	3.74256	2.61599														BRD1	2.41463	1.47967	ZNF800	0.243149	1.07146
								MYO1B	4.05338	2.92033														ATP6V0A4	3.85893	2.5491	CDK14	0.328554	1.32458
								TPM4	8.05763	6.81361														LOC103794261	3.87102	2.17636	TOX2	0.306452	1.15097
								CTDSP2	4.45613	3.29743														FBP1	2.39214	1.17823	BIN1	0.222575	0.992816
								ATG2B	1.84305	1.06758														LOC100405255	0.524994	0	ITGB5	1.57751	3.70106
								MLEC	5.75143	4.53811														GOLGA4	5.28048	4.30116	PELI2	0.906631	2.62477
								HMGN1	10.5542	9.31594														HEATR5B	2.39082	1.20599	UST	0.201629	0.918652
								TM9SF3	3.22332	2.18052														PPP1R3C	2.11915	0.477126	DOCK1	0.760056	2.35142
								CHFR	4.14438	2.96738														KCNIP2	1.34378	0.288148	CD82	0.945063	2.60327
								E2F5	3.96111	2.84105														FCHO2	2.37673	1.45241	LOC103789377	0.734454	2.27847
								KDELR3	4.76604	3.59508														IER3	4.68308	3.12927	PGAP1	1.17852	3.01924
								RSBN1	2.17658	1.32359														SPINT1	10.363	9.14122	CADM1	1.16042	2.82334
								CHAF1A	4.50489	3.3573														ZNF517	3.44096	2.45526	C8H7orf57	2.1934	4.39792
								UBE2J1	5.73839	4.57842														CTNNBIP1	2.9868	1.76476	LAMA1	0.951366	2.55444
								C11H11orf95	2.77173	1.80304														GRAMD2A	2.74108	1.93394	RPP25	0.529446	1.70887
								LRRFIP1	4.15209	3.04159														COQ10A	2.70693	1.76293	CHORDC1	3.80098	6.22301
								ACVR2A	2.73091	1.77285														ADGRL1	1.53535	0.846806	LOC108588928	0.87892	2.52807
								PEX10	3.30511	2.25266														IFNGR2	5.77162	4.60357	MTAP	1.56196	3.57068
								ESRP2	3.71	2.6308														LOC103796241	1.71968	0.658484	HMGA1	5.11679	7.58468
								SNX3	7.57559	6.37718														LRFN2	3.11127	1.1543	KCNMA1	0.447594	1.55793
								SDC2	3.48893	2.41856														LOC100399755	1.00235	0.250688	CPZ	1.08766	2.75094
								EEF2K	3.48359	2.42992														PNMA3	2.04321	0.917228	EIF5A	4.04403	6.40885
								FNBP1	2.40259	1.52131														LOC118149742	0.616637	0	SOSTDC1	0.915066	2.77876
								EED	4.05368	2.95232														CRAMP1	1.74562	0.94128	PMAIP1	3.32445	5.69234
								ZNF699	2.73523	1.77458														KDM4B	2.88063	1.75216	LOC100413262	0.490475	1.58434
								ANKS1A	2.60618	1.67746														CHDH	4.5595	3.57932	SH3BP4	0.426512	1.47308
								ZNF32	4.94235	3.78211														TMEM248	4.15081	3.08248	LBH	0.350341	1.3267
								EIF2AK4	4.15763	3.06077														B3GNT2	5.20111	4.00836	WNT5B	2.29605	4.52008
								DHX33	3.35885	2.31721														MTFMT	5.78527	4.4813	CDK1	4.19176	6.83961
								DUSP23	2.31124	1.4736														PER1	1.06962	0.529037	SPAG4	1.77145	3.90442
								CCDC88C	2.01135	1.20809														ZCWPW1	2.51016	1.63407	MAPK12	0.259008	0.664634
								RAI14	4.03433	2.95124														LOC103790697	3.06938	2.20065	FHL1	0.784281	2.41439
								SLC25A4	6.52383	5.33512														ZNF527	1.30587	0.395941	ETS2	2.10404	4.31924
								BAZ1A	2.81128	1.86141														BMF	1.58268	0.768511	KRT8	5.33252	7.749
								LOC100395293	2.11115	1.29282														LOC103796160	2.85196	1.36201	GALNT7	1.78362	3.912
								FEM1B	6.03729	4.86726														PLCG1	2.46467	1.4311	PCLAF	3.21499	5.52287
								MGRN1	2.70837	1.75953														LOC118151454	0.767193	0.115425	LOC100406435	0.668115	1.94041
								C12H16orf72	4.5307	3.39815														LOC103791642	0.791615	0	CTDSPL	1.23633	3.06619
								YTHDC1	5.04802	3.91428														PHLPP2	2.10169	1.2787	SFXN1	3.77239	6.10904
								UPF1	2.57648	1.67938														LOC103795714	0.329073	0	GPRIN3	0.0549835	0.268662
								PSMD2	8.45947	7.25698														SCN3B	0.653009	0.13497	LOC100401941	0.326562	1.16371
								UBE2Z	3.76524	2.71686														LOC100399283	0.497194	0.113897	THBS1	0.56385	1.76443
								PDZD8	2.13633	1.3172														OTOA	2.80323	0.374924	PCDH18	3.22056	5.52788
								AP1M1	5.40083	4.23292														LOC103790837	2.40188	1.0994	LOC108590829	2.27562	4.50319
								FXR2	1.80864	1.06783														KIAA2026	2.4272	1.62735	LOC100401263	1.28418	3.08917
								RAB2A	6.5975	5.42459														EVL	1.45333	0.71491	COL4A1	2.47752	4.61665
								ATXN10	6.15882	5.01379														LOC100397689	0.582139	0	SHCBP1	2.33021	4.47082
								NLK	4.5132	3.41962														AMZ1	1.23183	0.635045	TFAP2A	2.30681	4.41055
								DAZAP1	5.35109	4.21805														EGR2	3.20707	1.08339	PPM1N	1.25726	3.08235
								PPFIA1	2.99494	2.03125														LOC103787838	0.821428	0.214337	NIBAN1	0.733389	2.14628
								RAB3IP	2.9128	1.97076														PBX3	2.74283	1.77127	ATP2B1	2.32335	4.56523
								CALM3	6.78291	5.61993														ACTN3	0.691868	0.0730483	MED30	4.9763	7.34582
								CAMTA1	3.55981	2.52749														BEND6	1.62338	0.119499	PDZD4	0.207551	0.840158
								ZFR	4.92328	3.81939														CLSTN3	1.31802	0.57695	COL5A3	0.0896389	0.408966
								GATAD2B	2.36046	1.5073														PURG	0.545855	0.0156856	CAPN2	3.70377	6.0358
								TTC3	3.53132	2.51545														LOC118146426	0.366527	0	STARD4	2.27768	4.37672
								YEATS2	3.52308	2.50976														LOC100391205	3.45209	2.48266	PDZK1	0.624869	1.90736
								LMNB2	3.48399	2.47505														HHEX	4.76732	1.63299	CHD7	1.45765	3.41589
								BNIP2	3.16722	2.19314														TERF2	2.44407	1.54001	FKBP11	2.69175	4.83581
								YTHDF2	6.81785	5.67487														LOC118147454	1.46849	0.0940331	TBC1D8B	1.19009	2.59299
								CHD1	4.53399	3.46188														EID2B	2.43206	1.65602	LIMD2	2.27415	4.36428
								ZZZ3	3.44593	2.4714														SCAI	2.30931	1.25223	FERMT3	0.619027	1.83844
								CSNK1G3	3.34938	2.3674														TARBP1	3.14068	2.26559	LOC100393754	1.05658	2.67008
								TLCD3A	3.15451	2.19949														LOC103792105	0.422835	0	LRRN1	3.17387	5.34037
								RALBP1	4.48676	3.40789														LOC118153847	0.9647	0.0396326	PDE1B	0.252626	0.815244
								PCYT2	6.08363	4.99198														FBN1	2.82584	1.54471	PNP	5.0768	7.39492
								SMARCD2	3.02957	2.07322														CTNNA3	0.779854	0	CLU	4.14233	6.60882
								TGFBR1	4.21754	3.17083														ZNF829	2.61703	1.65376	CAVIN3	4.2707	6.66093
								EBAG9	3.93924	2.91948														LOC103789587	2.93402	1.55962	LOC100398736	0.447287	1.46713
								AP1S2	6.62601	5.51143														FCHO1	1.1665	0.33396	IGF2	0.420253	1.15311
								INPP5F	3.42278	2.43488														KIRREL1	2.0383	1.19823	COL27A1	0.345575	1.22471
								SLC25A37	2.47482	1.62939														ARHGEF2	3.96688	2.99242	SRI	5.12824	7.39783
								FCSK	3.92306	2.86285														RNASET2	6.74389	5.75974	MOB3B	1.03552	2.63036
								KIF5B	6.85575	5.75888														TIMM29	2.6206	1.22981	MRAP2	2.18058	4.19521
								CDK13	2.21588	1.42736														STARD9	0.636585	0.202412	UTRN	0.762795	2.15496
								UBFD1	6.39317	5.30631														OPCML	0.574985	0.183944	LOC100399264	0.288907	1.04767
								UBE3C	3.12464	2.19639														ZNF570	1.3643	0.209399	SLC40A1	2.89016	5.13375
								ZNF496	3.08181	2.15131														TMEM241	3.29587	2.19137	SPCS3	3.61835	5.80634
								TMED7	5.35458	4.28776														INVS	2.67998	1.83821	GK	1.43408	3.20487
								TGOLN2	4.84466	3.77223														ZNRF1	2.12902	1.38926	IFT57	4.20057	6.40913
								MTA3	3.95222	2.97878														LOC103790105	1.43701	0.654453	BTG1	1.60649	3.43007
								PPP4R3A	4.27633	3.26351														TBC1D22A	2.46107	1.71903	LOC100396999	0.844102	2.19756
								BBX	2.17142	1.40308														ZSCAN26	3.67983	2.66211	LGR4	1.41199	3.19523
								HDAC3	6.04073	4.98638														RGS12	1.58118	0.824415	PEG3	4.23104	6.5202
								GID8	3.48149	2.53396														RAB40AL	0.622337	0.198607	EXT1	2.92889	5.06073
								CUL5	3.76624	2.80328														KCNA2	0.421022	0.15074	LOC118149680	0.887122	2.22098
								ZFP36L2	4.03449	3.05032														LOC100410510	0.400433	0	MITF	0.292114	1.00814
								DIS3L	3.71701	2.74753														LGI1	2.18962	0.60488	PDGFD	1.1793	2.83657
								CAST	3.94112	2.95562														JAG2	2.06644	1.24991	PLOD2	2.8746	4.98546
								KIF3B	2.95241	2.0454														NEFH	1.78829	1.08821	CCDC80	0.442582	1.2806
								LLGL1	3.95203	2.9798														MTMR10	1.88793	1.03891	DNPH1	3.90645	6.04869
								ROCK1	3.83217	2.86554														LOC103788740	0.999653	0	SYNE4	0.968622	2.54476
								FRA10AC1	4.83404	3.795														PCDHB8	2.39525	1.23654	SHMT2	3.82364	6.02675
								N4BP2	3.89262	2.94098														FOS	4.17595	1.58155	MAK16	2.43543	4.44986
								HDAC11	1.52604	0.923236														LOC118148940	1.19906	0	PDIA5	3.10227	5.26906
								RAB3D	3.14176	2.23043														AP3B2	2.75601	1.54014	DHRSX	0.87431	2.27949
								CLPTM1L	3.57585	2.64668														LOC108590415	0.981168	0.247529	RAB37	0.50105	1.48454
								RPIA	6.69741	5.62049														NAALADL1	0.53014	0	NKX1-2	1.36481	3.21416
								INPP4A	3.17261	2.28617														PRMT9	3.49195	2.5863	AEBP1	0.880939	2.3038
								CDC25A	3.02932	2.15055														PRKAG2	1.99367	1.22572	ZWINT	2.83079	4.84113
								ARSB	3.00946	2.12705														KCNN3	0.349173	0.100279	PDP1	1.6538	3.52159
								HNRNPA0	5.1131	4.1033														SRGAP1	2.75028	1.67963	SLC39A4	2.04324	3.92707
								KDM1A	4.11216	3.15411														NACAD	0.540886	0.142475	CATSPERZ	2.15944	4.09622
								SUCO	4.03094	3.06612														LOC118153163	1.04017	0.0347903	RRAGD	1.53782	3.29357
								FAM149B1	2.58301	1.7694														RAB36	0.577306	0	BCAT1	3.17352	5.23236
								GMPS	4.66703	3.67787														LOC118153609	0.142915	0	UPP1	3.7941	5.94178
								HP1BP3	4.39958	3.43681														LOC118147373	2.7042	1.80779	PPP1R14B	2.27899	4.18601
								FAM136A	7.65686	6.64162														LOC108589890	1.64419	0.866162	PCGF5	1.31396	2.99962
								TICRR	2.07702	1.35455														KBTBD3	2.40459	1.43531	RCC1	3.56547	5.63643
								MIB1	2.95364	2.09766														LOC118154490	3.16607	1.31335	ANKRD10	1.18264	2.79592
								RRP1B	5.05498	4.06923														RHOB	4.76997	3.64423	COL6A1	0.290898	1.00354
								UBE2O	2.75856	1.93227														COL25A1	0.272105	0.00740818	FADS6	0.82723	2.22794
								BARD1	4.45743	3.49877														TXNDC11	1.89095	1.03731	SPRY2	0.753342	1.93255
								YY1	3.57385	2.66895														LOC103790774	0.949773	0.420528	TCF4	2.87347	4.87951
								CACYBP	7.63228	6.61296														C22H19orf44	1.64735	1.0023	TAPBP	1.6017	3.32449
								ASH1L	2.58288	1.78056														CNMD	3.72771	2.80279	PSAT1	5.31746	7.4952
								AFF4	2.21568	1.48043																	EHD3	2.31603	4.25089
								FAM3C	6.1663	5.16261																	EFNB1	0.983269	2.50872
								RALGAPA1	2.5339	1.74502																	CANX	4.70516	6.86742
								OCLN	4.52972	3.62679																	TRIM38	0.713437	1.91799
								ERBIN	2.82625	2.00784																	TRIB2	2.35995	4.26143
								NDFIP1	7.09197	6.09245																	NUBP2	3.20458	5.29784
								KTN1	6.70555	5.71353																	IGFBP4	4.25651	6.50963
								ZNF706	4.73856	3.76275																	LCK	0.680215	1.92697
								MAGEF1	5.04931	4.10456																	TAGLN	2.65272	4.52417
								TPM1	6.89937	5.92097																	PRR13	4.47479	6.62532
								EIF3F	5.21108	4.21298																	TK1	2.50978	4.44363
																											SMIM3	0.836901	2.13673
																											XYLT2	1.47139	3.23957
																											CDH1	4.19021	6.23221
																											COL26A1	2.29402	4.39005
																											LOC118151478	0.691228	1.8322
																											C19H1orf53	0.598081	1.63279
																											ARHGAP29	2.15842	3.98535
																											TBL2	1.93912	3.91946
																											SFN	2.17729	4.1653
																											EFS	0.915065	2.29361
																											LOC100409254	1.45422	3.13448
																											NCLN	1.4911	3.07286
																											BCL11A	0.319529	1.0514
																											LOC100397432	0.246295	0.845421
																											GALNT18	0.757355	1.98922
																											FAM178B	1.22327	2.69511
																											HAPLN3	1.04318	2.44532
																											CXCL12	0.633242	1.68005
																											HIF3A	1.01255	2.41463
																											PCOLCE2	1.80108	3.57983
																											MPP1	0.893181	2.07606
																											TACC2	0.520607	1.45382
																											MID1	2.20225	4.0209
																											MCM4	4.97346	7.09989
																											UBL3	1.8524	3.56166
																											TMEM51	2.63312	4.58418
																											FBXL13	0.265503	0.839384
																											NME1	5.30212	7.33721
																											ST6GALNAC4	2.3991	4.24464
																											FKBP10	3.3605	5.36703
																											ST6GAL1	0.839223	2.10905
																											MTMR9	1.75023	3.49438
																											NRIP1	0.591762	1.63759
																											CNTNAP2	1.24671	2.80008
																											NAV2	1.6292	3.37193
																											PSMB10	2.69948	4.53924
																											CBFB	3.73038	5.69476
																											SLC5A3	0.570561	1.4911
																											DBNDD2	1.6023	3.21522
																											SNAI1	2.47698	4.29003
																											LOC103789258	1.7177	3.35129
																											DZIP1	1.4505	3.00727
																											NQO2	2.21773	3.98711
																											TMEM59L	2.20909	3.95864
																											RAB15	1.02524	2.43452
																											LOC103796690	1.76916	3.28486
																											GALNT1	4.15794	6.11466
																											ATP1B1	1.4001	2.88496
																											LOC100413688	2.21888	3.99111
																											PITX2	2.40586	4.16526
																											LOC108587677	0.441255	1.26732
																											DEPDC1	1.52784	3.10959
																											CACHD1	1.56653	3.1172
																											GLS	1.76524	3.38716
																											ARMT1	2.6094	4.46686
																											LOC100896273	1.22706	2.62217
																											MDFIC	0.606093	1.63482
																											CYRIA	1.45592	2.97741
																											DCTPP1	6.25493	8.22288
																											DOK4	2.37583	4.16565
																											EIF5A2	3.14471	4.97764
																											SLCO3A1	0.308286	0.944003
																											LOC100393983	2.0219	3.71163
																											GPATCH4	2.74464	4.5711
																											LOC108589016	2.23672	3.92527
																											EXO1	2.98674	4.87422
																											SLC25A38	2.93366	4.73699
																											MME	1.09882	2.38522
																											IDH3A	4.21982	6.16289
																											LOC118142787	0.448167	1.23052
																											GPX2	1.96361	3.63682
																											STRAP	6.37704	8.3151
																											TES	3.03614	4.85768
																											CHST14	1.24568	2.66803
																											SEPTIN11	4.57328	6.4937
																											CARD11	0.86372	1.99671
																											CAMKV	1.07907	2.3899
																											SLC38A5	2.18841	3.94507
																											FAM151A	0.348647	0.969292
																											LOC100896966	1.30696	2.765
																											SSB	5.97	7.88564
																											BMP7	1.97304	3.60725
																											TRIM44	1.65463	3.18212
																											IL1RAP	0.422948	1.20845
																											ACP4	1.04337	2.34852
																											FAU	7.93605	9.85497
																											SMARCA1	4.15689	6.01076
																											LOC100406802	0.991941	2.1264
																											TRAM2	3.35231	5.1629
																											GCSAM	0.730911	1.77022
																											MCC	1.2785	2.66108
																											SLC2A1	6.62323	8.64808
																											MSRA	0.426047	1.18746
																											TMEM176A	1.67719	3.37154
																											PLK1	5.11818	7.17623
																											PTPRJ	0.773067	1.79536
																											IPMK	1.90826	3.49608
																											BEX1	6.36069	8.24928
																											PCOLCE	1.17378	2.47929
																											LOC118145832	1.88079	3.51634
																											MDK	7.53539	9.52767
																											RARG	2.85797	4.62442
																											BMPR2	1.72147	3.26569
																											LOC100403761	0.520555	1.38532
																											SEMA3A	1.06058	2.24026
																											FKBP4	3.61282	5.44159
																											SEMA6A	3.6542	5.48379
																											AK3	3.22137	4.98744
																											LOC100414342	1.26813	2.61436
																											GMPPB	3.86418	5.6819
																											GGTA1	1.09562	2.2743
																											RBMS1	2.41264	4.0712
																											BRD3	2.37212	4.0633
																											RILPL2	2.1512	3.77895
																											FDX1	1.02825	2.32494
																											PRCP	2.54652	4.22737
																											SLC7A2	0.852129	1.95507
																											BOLA3	5.05837	6.92631
																											RAB13	2.06943	3.6966
																											OTUD6B	2.85763	4.70615
																											RASGRF2	0.786328	1.85228
																											PALLD	0.824653	1.95733
																											PDXK	1.69179	3.19687
																											ZFHX3	0.164451	0.498312
																											RASSF4	2.65414	4.35967
																											WWC3	1.50387	2.97316
																											ACTR3	4.52772	6.3305
																											SLC13A5	1.03689	2.37615
																											DSCC1	2.31006	3.91847
																											CDC6	3.41815	5.16289
																											ATP6AP2	5.19972	7.0865
																											ALDH1B1	2.5583	4.24148
																											MED12	1.04452	2.2673
																											PHGDH	6.12487	7.96302
																											NCS1	0.309127	0.895982
																											LOC100395837	0.372782	1.03751
																											ZNF326	4.60353	6.38468
																											TEAD4	1.84587	3.36722
																											E2F8	1.02294	2.18806
																											PDE5A	1.20318	2.52394
																											RRS1	2.96611	4.79845
																											GLIPR2	3.94952	5.72859
																											HSPB6	1.964	3.47915
																											WRAP53	2.25567	3.84077
																											CAPZA2	5.97361	7.76869
																											POLR1G	1.98073	3.48408
																											PIGW	4.05067	5.81848
																											RPS6KA3	0.290005	0.807382
																											LIN7C	4.2176	5.98298
																											CRYBG1	1.71705	3.1697
																											LARP4	3.71648	5.441
																											SLC41A3	2.40952	4.05122
																											FAM114A2	3.31552	5.03186
																											LOC100412268	2.75807	4.39036
																											LOC100414549	0.652349	1.56479
																											PIK3AP1	1.22578	2.51919
																											LRRC8C	2.09296	3.70171
																											SLC22A23	0.270345	0.761346
																											ZNRD2	3.81216	5.52125
																											CRYBG3	0.225884	0.483394
																											C16H8orf37	1.33103	2.63451
																											P3H4	1.01711	2.19663
																											SLC25A13	4.32846	6.06019
																											TRMT12	1.53982	2.88364
																											DNMT3B	1.78827	3.24353
																											GALNT4	2.19629	3.78779
																											LOC103794611	1.30817	2.55085
																											LOC100410694	0.912094	2.02883
																											MFGE8	3.99412	5.82699
																											ADAMTS6	0.41816	0.998867
																											KCTD14	3.39638	5.09735
																											SLC25A32	2.49479	4.07612
																											SNX22	0.36306	0.944178
																											MCM10	3.34296	5.10103
																											IDH2	5.30239	7.03258
																											TRMT61A	1.50334	2.84077
																											ABHD11	2.82317	4.45833
																											GSTM3	8.38085	10.1403
																											FOXO4	1.08519	2.12829
																											SAR1B	2.13534	3.64594
																											RANBP1	7.02101	8.74573
																											USP43	0.555179	1.35387
																											RNF141	3.82531	5.48363
																											SYT3	2.27363	3.77954
																											MYC	3.96693	5.8692
																											ENG	2.32545	3.90808
																											CASP7	3.2993	5.14017
																											DNAJC4	4.5386	6.21843
																											LRRFIP1	3.70916	5.36299
																											TENM4	0.716384	1.62502
																											DAB2	2.67071	4.34745
																											UCK2	2.71688	4.27703
																											NPL	1.34363	2.61635
																											DKC1	4.79703	6.48155
																											GLYCTK	2.01303	3.45402
																											CRISPLD1	6.50991	8.2326
																											GNAI1	3.6843	5.31997
																											LOC100394518	2.78243	4.17618
																											B2M	5.6533	7.38645
																											RGS2	7.14788	8.89394
																											LOC118149228	1.15065	2.32148
																											MCM5	4.99683	6.70492
																											SSBP4	1.53796	2.84159
																											LOC100393584	3.73752	5.36662
																											MBNL3	1.06251	2.17298
																											ZNF445	1.16041	2.34885
																											PDE9A	1.33078	2.55482
																											LOC103787319	0.910872	1.88737
																											H2AFJ	1.95147	3.38958
																											UTP23	2.70035	4.235
																											PPFIBP2	0.66805	1.50004
																											AGER	0.848372	1.87732
																											LOC108589289	2.31178	3.66521
																											PC	1.73222	3.1112
																											MOCS1	2.37625	3.84969
																											CD48	5.78261	7.45355
																											IGDCC3	1.71232	3.05685
																											AGPAT2	3.7083	5.33421
																											GPD2	2.33363	3.79279
																											ROR1	1.04811	2.13432
																											GLUL	4.90125	6.54142
																											ERH	8.05999	9.73864
																											LOC103791227	0.471274	1.01425
																											LMNA	3.09326	4.62333
																											PDIA6	7.22535	8.91077
																											ZDHHC12	2.5494	4.0513
																											ATF1	2.88977	4.42169
																											TJP2	3.1688	4.70783
																											SNX12	1.86184	3.19045
																											LOC100412372	1.16271	2.24577
																											RAMP1	2.03277	3.44258
																											LOC118151104	3.47187	5.04192
																											FUBP3	2.9432	4.45751
																											PCK2	2.15302	3.63572
																											SNRPD2	6.09842	7.73548
																											PAXX	2.78571	4.30584
																											LOC118154382	3.48035	5.01411
																											LMF2	3.51631	5.10759
																											MPV17L2	4.20337	5.80119
																											LOC100398111	2.17201	3.59814
																											TC2N	1.73924	3.05509
																											ARHGAP9	1.92981	3.30618
																											SDHD	6.13607	7.77108
																											LOC100402504	3.14691	4.66474
																											VAMP5	3.26617	4.82859
																											ITGA11	0.175864	0.448551
																											LOC108589887	1.42191	2.62741
																											SKAP2	1.40875	2.64805
																											FN1	5.825	7.46528
																											TANGO2	2.32056	3.75808
																											POLR2L	5.28572	6.89044
																											DHDDS	3.41746	4.98582
																											UMPS	3.0083	4.50421
																											GLE1	2.97659	4.48542
																											RAB30	0.943038	1.95904
																											LOC100413592	5.57978	7.18861
																											ABCC4	0.397823	0.976151
																											SSR1	5.82849	7.468
																											STON2	2.352	3.75787
																											WDR77	5.30288	6.91319
																											STT3A	6.23132	7.89339
																											PHB2	6.07557	7.68176
																											SUV39H2	1.37442	2.51073
																											PAK3	0.562695	1.26506
																											MTFP1	4.98464	6.58031
																											KEAP1	3.0287	4.52299
																											ARHGAP18	3.53484	5.05231
																											RHOV	2.9929	4.46202
																											MGAT4A	1.28624	2.53433
																											FXN	3.2154	4.71555
																											DDI2	2.36226	3.7589
																											NCOA5	2.67918	4.20948
																											SYNCRIP	4.25132	5.79799
																											TACC1	0.604048	1.33785
																											ECRG4	2.66968	4.14982
																											FAM174C	2.16029	3.54319
																											LOC103787206	2.28184	3.74052
																											NNT	2.4492	3.88456
																											MYO3A	1.14846	2.21615
																											RGMB	2.22169	3.58123
																											SELENBP1	1.55362	2.82171
																											PINX1	1.78652	3.05745
																											TBL1X	0.760467	1.6016
																											LOC100405400	2.73037	4.37176
																											LOC118155343	0.511403	1.13287
																											LOC100411187	2.18104	3.45912
																											FECH	1.39617	2.56176
																											NOP2	4.22672	5.79296
																											PDSS1	1.58077	2.78441
																											LOC103795192	1.22218	2.30409
																											HSH2D	1.58229	2.75349
																											CIB2	3.066	4.58238
																											CGNL1	3.85543	5.39863
																											OBSL1	1.24834	2.36078
																											SAT2	3.99326	5.48898
																											GOLT1B	4.60186	6.16212
																											LRR1	3.40645	4.94739
																											SMIM4	3.28306	4.76823
																											STOX1	1.24777	2.14446
																											ADAM9	2.95756	4.39242
																											PTN	4.90835	6.44625
																											FAM136A	5.92858	7.48962
																											NAA20	5.17223	6.7017
																											GPD1L	1.58104	2.91213
																											SEPTIN6	2.69705	4.17301
																											CAVIN1	2.61431	4.14521
																											MTM1	0.937037	1.84296
																											CLCN5	1.03223	2.01978
																											HMGN5	2.80518	4.21744
																											TMEM47	2.59062	4.04061
																											PPP3CA	1.91897	3.24149
																											FZD4	1.63151	2.81293
																											TWSG1	4.67056	6.15586
																											TDRP	3.81788	5.27913
																											AURKB	5.092	6.83952
																											LOC108590166	1.79209	3.07092
																											LOC100409132	1.07273	2.09986
																											NXNL2	3.43391	4.93539
																											SFRP2	3.96011	5.52566
																											PARVA	2.64362	4.02048
																											EML4	4.61341	6.11171
																											HMGB1	6.91813	8.46317
																											ARL6IP5	4.10743	5.70381
																											APOC1	5.35413	6.84274
																											AKAP14	1.0887	2.12976
																											AFF1	1.10159	2.10161
																											SNRPB2	4.89082	6.38791
																											CISD3	3.28388	4.74575
																											ESRP2	2.61532	3.98545
																											LOC118153797	2.90622	4.23654
																											VEZF1	2.81929	4.27329
																											STBD1	3.19094	4.60957
																											HTR7	0.382646	0.802566
																											RPUSD3	5.3602	6.8617
																											AMMECR1	1.23457	2.24148
																											CDKL1	0.892044	1.78299
																											NEMP2	0.990004	1.93147
																											CCND3	3.93867	5.51297
																											SPAG6	1.0685	2.05366
																											HCFC1R1	4.07151	5.53564
																											TFAM	3.42622	4.85145
																											SELENOT	7.173	8.69928
																											MTHFD2	5.1909	6.70001
																											LOC100412589	2.53657	3.86576
																											VDAC1	4.72928	6.22651
																											MTHFS	3.75273	5.21964
																											MRPL20	3.48971	4.92408
																											NOC2L	4.81541	6.2842
																											GPX8	2.78003	4.18318
																											ASNS	3.07099	4.54734
																											LOC100388165	8.1257	9.66325
																											LOC100392617	4.53396	5.98875
																											TARS1	5.08567	6.56986
																											EEF1AKNMT	3.32708	4.73224
																											SPRED2	1.83153	3.0408
																											C11H11orf98	6.38523	7.86667
																											MRPL4	5.22756	6.69416
																											NID1	0.742822	1.43409
																											ANXA4	3.11753	4.48874
																											SPR	2.961	4.32341
																											LEPROT	2.79769	4.14715
																											CKS1B	7.46582	8.96883
																											SKA3	3.55255	5.05254
																											PRIMPOL	2.32207	3.58005
																											IFRD2	2.04936	3.29167
																											CCNE1	1.84976	3.08781
																											ENC1	1.57027	2.69836
																											ABHD3	3.03832	4.57404
																											RDX	5.20671	6.6685
																											LSM12	5.58591	7.043
																											LRRC59	4.03618	5.44645
																											SLC25A24	1.22301	2.22166
																											TIMM8A	4.95654	6.39831
																											TRAM1	6.29961	7.82272
																											DDX39A	4.31974	5.75185
																											UGT8	3.12529	4.56287
																											PXYLP1	1.60911	2.76309
																											ST7	0.815152	1.66997
																											LOC100394084	4.49729	5.91271
																											TRIP10	3.59307	4.98117
																											YES1	3.25293	4.64434
																											REXO2	5.03125	6.45986
																											ILK	5.58771	7.03118
																											SH2B3	0.681981	1.37275
																											FIGN	0.760169	1.50523
																											SLC16A1	6.85681	8.38466
																											PYDC1	2.71225	4.00056
																											MYD88	1.93148	3.24792
																											LOC103793174	3.07969	4.40905
																											ZFP36L1	4.38569	5.83791
																											LSM6	5.97356	7.41786
																											ACO1	4.63559	6.04981
																											BAG1	3.70356	5.07582
																											BRI3BP	1.65852	2.76248
																											NPM1	8.6875	10.1296
																											AURKAIP1	4.06352	5.45175
																											NIPAL2	1.5129	2.59918
																											SCLY	3.09668	4.4258
																											TMEM45A	3.59466	5.01709
																											SHC1	3.03887	4.37517
																											REX1BD	5.36108	6.78382
																											LOC103790366	1.29927	2.22821
																											ADSS2	3.92804	5.35529
																											GMPR2	4.98599	6.3979
																											EIF4G1	3.90167	5.26827
																											NOP56	6.92075	8.34308
																											PPAT	4.8328	6.2608
																											RNF144A	0.577976	1.22021
																											CLSPN	3.10374	4.44413
																											LOC100397973	2.06217	3.19948
																											BCL10	4.03004	5.42672
																											LOC100389231	6.66972	8.07371
																											C2H5orf51	3.74881	5.13808
																											TSPAN4	3.92076	5.28119
																											KIAA1217	1.18899	2.14826
																											CCDC28B	3.51095	4.82977
																											SMIM13	1.45701	2.4986
																											PLGRKT	2.93107	4.22695
																											CDCA3	4.78711	6.3042
																											LOC118150099	2.35797	3.58807
																											NEK7	2.88091	4.19028
																											MRPL27	4.81254	6.19982
																											ZNF286A	2.82649	4.10327
																											LOC100393932	0.53564	1.13906
																											ACSF2	1.01984	1.94993
																											LOC100399654	2.34575	3.59193
																											MAT2A	5.06668	6.49008
																											C16H8orf33	1.00581	1.87299
																											RECQL	3.53409	4.87832
																											SLC7A1	0.566614	1.19111
																											GPAT3	2.07625	3.25166
																											DEDD	3.71895	5.08534
																											CENPW	5.25715	6.67786
																											DENR	5.8852	7.27949
																											MFN1	4.75551	6.12809
																											LOC100407633	2.58894	3.82134
																											EEF1E1	3.38237	4.69021
																											FBXO3	3.22805	4.55181
																											SPDL1	3.9033	5.23978
																											FAM83F	2.97518	4.26335
																											PSTPIP2	1.91506	3.0113
																											NOC4L	5.26233	6.65992
																											NPEPL1	1.57634	2.65899
																											LOC100408515	4.04438	5.39147
																											DHFR	7.21388	8.63642
																											LOC100387365	1.98986	3.16188
																											PPIL3	2.66776	3.96568
																											CSE1L	5.94474	7.32212
																											C15H3orf52	3.22936	4.52529
																											GNG10	5.13197	6.50605
																											U2AF1	7.54535	8.92857
																											CYB5D1	0.91925	1.73723
																											STARD7	5.65042	7.01784
																											CEP76	1.38054	2.26662
																											MACIR	2.66585	3.9024
																											PCNP	6.68354	8.08266
																											NXT1	4.39303	5.74585
																											DERL3	2.02064	3.14917
																											LOC100895486	1.42255	2.43208
																											LOC100391626	3.58166	4.89171
																											GINS1	3.24292	4.57989
																											GNMT	1.99765	3.14203
																											NUDT1	5.15916	6.53008
																											TRIP6	4.34915	5.67646
																											CD164	6.09058	7.53174
																											DDX49	2.80794	4.06428
																											QPRT	3.06022	4.30037
																											LOC108589403	3.80948	5.2586
																											EFNA1	4.39147	5.68688
																											DCP1A	3.39736	4.68318
																											SKP2	4.20012	5.52208
																											TOMM5	6.44081	7.79533
																											TOR2A	3.61128	4.89816
																											LOC100895582	2.99115	4.27096
																											TMEM223	2.77577	4.02657
																											TIMM23B	7.3186	8.68105
																											SELENOF	8.17793	9.54111
																											LOC103793389	2.99015	4.23849
																											DDX21	4.19383	5.51151
																											SYNJ2BP	4.44772	5.77807
																											PPID	5.96036	7.3108
																											MTA2	3.71937	5.15303
																											KIF23	4.28131	5.77139
																											SYNGR2	5.34903	6.68915
																											LOC100395470	2.64381	3.89754
																											TBC1D15	3.88672	5.18023
																											ANP32E	5.50671	6.84609
																											PDLIM1	4.65347	5.97703
																											DPP3	3.40655	4.67914
																											SPC24	4.55336	5.89947
																											C13H8orf58	2.9864	4.24235
																											SLC20A1	4.49085	5.83907
																											CLCN4	2.02734	3.14653
																											ACSM3	1.72047	2.8178
[truncated: 457 more rows]
